# Supplementary material for: Polygenic and developmental profiles of autism differ by age at diagnosis
Source: medRxiv. 2025 Jul 17:2024.07.31.24311279. Originally published 2024 Aug 2. Preprint. [Version 2] doi: 10.1101/2024.07.31.24311279 (PMC11312648; doi:10.1101/2024.07.31.24311279)
Supplement: Supplement 1 [file media-1.xlsx]

## Sheet: Index
Page no.	Description
1	ST 1: Variance in age at autism diagnosis explained by various factors.
2	ST 2: Details of the birth cohorts used
3	ST 3: GMM results for SDQ total difficulties and subscales across autistic samples
4	ST 4: GMM group memberships distribution
5	ST 5: Imputed data analyses in the MCS autistic sample
6	ST 6: Results of the sensitivity analyses in children diagnosed with ADHD but not autism in MCS
7	ST 7: Associations between SDQ total trajectory group membership and mental health outcomes across cohorts
8	ST 8: Linear Regression, relative importance analysis, and mediation analysis
9	ST 9: Linear latent growth curve model (LGCM) results stratified by age at diagnosis and sex in autistic cohorts
10	ST 10: SNP-based heritability of age at autism diagnosis
11	ST 11: Associations between rare variants and age at autism diagnosis
12	ST 12: Genetic correlations between age at autism diagnosis and autism
13	ST 13: Genetic correlations among the various autism GWAS
14	ST 14: GenomicSEM model comparisons
15	ST 15: Overtransmission of PGS to autistic indviduals
16	ST 16: PGS associations for age of diagnosis stratified autism in SPARK
17	ST 17: Associations with Autism diagnosis in the MCS cohort
18	ST 18: Genetic correlation between autism factors and other phenotypes
19	ST 19: Genetic correlation between within-cohort age stratified autism and other phenotypes
20	ST 20: Genetic correlation between autisms and developmental phenotypes
21	ST 21: Association between PGS for autism and social and communication phenotypes at 15 months in ALSPAC
22	ST 22: Association with PGS for autisms and developmental milestones in autistic individuals (SPARK)
23	ST 23: Associations between autism PGS and SDQ scores
24	ST 24: Trio-based sensitivity analyses examining associations between ADHD polygenic scores and age at autism diagnosis in SPARK
25	ST 25: Socio-demographic and cognitive aptitude measures used in regression and mediation analyses

## Sheet: ST1 
ST 1: Variance in age at autism diagnosis explained by various factors.
We reviewed and summarised published studies that investigated the contribution of sociodemographic and clinical factors to the timing of autism diagnosis (1A) and estimated the variance explained by these factors in the SPARK cohort (N = 5,773; 1B) using relative importance analysis. SPARK: Simons Foundation Powering Autism Research for Knowledge.
ST 1A: Summary of studies quantifying factors contributing to age at autism diagnosis
Factor	Variance explained (R² or η²)	N	Age at recruitment (Mean , SD)	Age at autism diagnosis (Mean , SD)	Measurememt	Sampling frame	Country	Year published	Study	DOI	Note
Autism severity	0.045	421	M = 39.9 , SD = 9.0 months	M = 38.2 , SD = 8.7 months	ADI-R Restricted Repetitive Behaviours	Multi-site clinic-based sample	Canada	2019	Zwaigenbaum et al., 2019	10.1093/pch/pxy076
Autism severity	0.015	1041			Parent report of skill and language regression, and level of support required	National ASD registry databases	UK	2017	Brett et al., 2017	10.1007/s10803-016-2716-8	ASD-UK only
Autism severity	0.006	1426	M = 8.85 , SD = 5.24 years	M = 64.7 , SD = 41.0 months	Parent-reported categories	National Survey of Children’s Health	US	2016	Emerson et al., 2016	10.1007/s10803-015-2555-x
Autism severity	0.11	551	16 -72 months	M = 30.8, SD = 12.1 months	ADOS and ADI-R	National ASD centre registry	Israel	2014	Mishaal et al., 2014	10.1016/j.rasd.2014.04.001
Autism severity	0.162	104	2 - 6 years	M = 32, SD = 13 months	ADOS-2	Regional clinical record	Israel	2022	Nitzan et al., 2022	10.1007/s10803-022-05757-y	Only Hebrew speaking children who were younger than 78 months old at diagnosis and completed a Preschool Language Scale assessment within ± 3 months of theirADOS assessment were included.
Birth year	0.084	1426	M = 8.85 , SD = 5.24 years	M = 64.7 , SD = 41.0 months	Birth cohort: born in or after 2006	National Survey of Children’s Health	USA	2016	Emerson et al., 2016	10.1007/s10803-015-2555-x
Conduct Problems	0.02	125					UK		Current study
Conduct Problems	0.001	104					Australia		Current study
Deprivation	0.015	125					UK		Current study
Developmental regression	0.007	551	15 -72 months	M = 30.8, SD = 12.1 months	Parent report in ADI-R	National ASD centre registry	Israel	2014	Mishaal et al., 2014	10.1016/j.rasd.2014.04.001
Emotional Symptoms	0.008	125					UK		Current study
Emotional Symptoms	0.047	104					Australia		Current study
Ethnicity	0.001	125					UK		Current study
Ethnicity	0.026	104					Australia		Current study
Ethnicity	0.008	1426	M = 8.85 , SD = 5.24 years	M = 64.7 , SD = 41.0 months	CDC code	National Survey of Children’s Health	USA	2016	Emerson et al., 2016	10.1007/s10803-015-2555-x
Ethnicity	0.04	100	1- 6 years	UOJ children: 43.0 , SD = 11.7 months SMRJ children: 38.6 , SD = 14.5 months Arab children: 39.8 , SD = 13.4 months	Secular and modern religious Jews (SMRJ), ultra-Orthodox Jews (UOJ) and Arabs	Parent-report intake at a clinical center	Jerusalem	2020	Koller et al., 2020	10.1007/s10803-019-04107-9
Hyeractivity/Inattention	0.009	125					UK		Current study
Hyeractivity/Inattention	0.014	104					Australia		Current study
IQ	0.001	125					UK		Current study
Language ability	0.08	1041			Parent report of verbal, echoic, or non-verbal	National ASD registry databases	UK	2017	Brett et al., 2017	10.1007/s10803-016-2716-7	ASD-UK only
Language ability	0.13	118	M = 11.18 , SD = 4.43 years	NonLanguageDelay: M = 8.28 years, median = 6.42 LanguageDelay: M = 5.43 years, median = 4.21	Researcher classified language delay or not based on ADI-R record	Regional clinical record	USA	2017	Goodwin et al., 2017	10.1007/s10803-017-3133-1
Language ability	0.08	1410	≤ 7 years	M = 42.2 , SD = 13.4 months	Parent-report verbal ability: non-verbal, minimally verbal and complex phrases	International online survey via research network	European	2016	Salomone et al., 2016	10.1111/cch.12261
Language ability	0.299	104	1 - 6 years	M = 32, SD = 13 months	PLS-4	Regional clinical record	Israel	2022	Nitzan et al., 2022	10.1007/s10803-022-05757-y	Only Hebrew speaking children who were younger than 78 months old at diagnosis and completed a Preschool Language Scale assessment within ± 3 months of theirADOS assessment were included.
Language ability	0.005	1009	M = 123.5, SD = 36.6 months	M = 98.2, SD = 31.6 months	Parent report of "speaks in sentences or lesser levels of competence"	National and regional ASD registry databases	UK	2018	Petrou et al., 2018	10.1016/j.rasd.2018.02.003	Boys only
Language ability	0	217	M = 133.6, SD = 38.8 months	M = 109.1, SD = 36.4 months	Parent report of "speaks in sentences or lesser levels of competence"	National and regional ASD registry databases	UK	2018	Petrou et al., 2018	10.1016/j.rasd.2018.02.003	Girls only
MAD	0.002	125					UK		Current study
Maternal Age	0.001	104					Australia		Current study
Parental education	0.001	1426	M = 8.85 , SD = 5.24 years	M = 64.7 , SD = 41.0 months	more than high school or not	National Survey of Children’s Health	USA	2016	Emerson et al., 2016	10.1007/s10803-015-2555-x
Parental education	0.001	1716	M = 6.4, SD = 3.44 years	M = 5.30, SD = 3.16 years	Parent-report 4-level categorical variable	Multisite network clinical registry	US	2014	Mazurek et al., 2014	10.1097/DBP.0000000000000097
Peer Relationship Problems	0.022	125					UK		Current study
Peer Relationship Problems	0.007	104					Australia		Current study
Poverty	0.002	1426	M = 8.85 , SD = 5.24 years	M = 64.7 , SD = 41.0 months	percentage of the Federal Poverty Level (FPL)	National Survey of Children’s Health	USA	2016	Emerson et al., 2016	10.1007/s10803-015-2555-x
Prosocial Behaviours	0.034	125					UK		Current study
Prosocial Behaviours	0.03	104					Australia		Current study
SDQ Total Difficulties	0.21	125					UK		Current study
SDQ Total Difficulties	0.018	104					Australia		Current study
SES	0.019	125					UK		Current study
SES	0.004	104					Australia		Current study
Sex	0.001	1041				National ASD registry databases	UK	2017	Brett et al., 2017	10.1007/s10803-016-2716-6	ASD-UK only
Sex	0.002	2107		M = 72.1 , SD = 30.4 months		National and regional ASD registry databases	UK	2017	Brett et al., 2017	10.1007/s10803-016-2716-6	ASD-UK and Daslⁿe
Sex	0.01	125					UK		Current study
Sex	0.024	104					Australia		Current study
Sex	0.008	195	M = 149.9 , SD = 35.5 months	M = 69.2 , SD = 43.1 months		Clinic-based ASD consortium database	USA	2021	Harrop et al., 2021	10.1002/aur.2446
Sex	0.053	492	M = 11.5, SD = 2.2 years	M = 5.0, SD = 2.2 years		National Autism Register	Netherland	2018	Wang et al., 2018	10.1016/j.rasd.2018.07.004
ST 1B: Variance in age at autism diagnosis explained by various sociodemographic and clinical factors in the SPARK cohort (N = 5,773)
Category	Subcategory	%variance explained
Sociodemographic factors	Race/ethnicity	0.01
Sociodemographic factors	Family income	0.15
Sociodemographic factors	Mother's highest education	0.07
Sociodemographic factors	Father's highest education	0.41
Sociodemographic factors	Sex	1.55
All sociodemographic factors		0.0219
Clinical Factors	Reported cognitive test score	2.95
Clinical Factors	Reported cognitive impairment	0.67
Clinical Factors	SCQ total score	8.31
Clinical Factors	RBS-R total score	0.6
Clinical Factors	Age at walking independently	0.12
Clinical Factors	Age at using words	2.88
Clinical Factors	Language regression	5.36
Clinical Factors	Other regression	0.18
All clinical factors		0.2107
Total variance (sociodemographic + clinical)		0.2327

## Sheet: ST2 
ST 2: Details of the birth cohorts used
Breakdown of autistic sample by sex and age at first reported autism diagnosis across four birth cohorts (2A - 2E), and the timeline of data collection time points by year for four birth cohorts (2F). Male to female ratios (M:F ratio) are preovided. The Longitudinal Study of Australian Children Baby cohort (LSAC-B) and Kindergarten cohort (LSAC-K) primarily used DSM criteria for diagnosis, while …
ST 2A: Millennium Cohort Study
Diagnosis age (sweep)	#Male	#Female	M:F Ratio
5	24	<10	≈ 8.00
7	26	<10	≈ 4.00
11	39	20	1.95
14	47	23	2.04348
Total (N = 188)	136	52	2.61538
ST 2B: Millennium Cohort Study - Expanded to include autistic individuals with co-occurring ADHD
Diagnosis age (sweep)	#Male	#Female	M:F Ratio
5	34	<10	≈ 11.00
7	31	<10	> 3.00
11	66	22	3
14	51	22	2.31818
Total (N = 238)	182	56	3.25
ST 2C: Growing Up in Ireland-98' Cohort (included only in latent growth curve models)
Diagnosis age (sweep)	#Male	#Female	M:F Ratio
9	34	<10	≈ 7.00
13	21	<10	≈ 4.00
17/18*	34	<10	≈ 4.00
Total (N = 109)	89	20	4.45
* In this sweep, 89 autistic children were under 18, and 20 were 18 years old (age was only indicated binarily) at data collection.
ST 2D: The Longitudinal Study of Australian Children -Baby cohort
Diagnosis age (sweep)	#Male	#Female	M:F Ratio
7	33	12	2.75
9	18	<10	≈ 5.00
11	20	<10	≈ 3.00
13	<10	<10	1
15	<10	<10	1.43
Total (N = 125)	87	38	2.28947
ST2E: The Longitudinal Study of Australian Children -Kindegarten cohort
Diagnosis age (sweep)	#Male	#Female	M:F Ratio
11	51	11	4.63636
13	<10	<10	≈ 2.00
15	<10	<10	≈ 2.00
17	<10	<10	≈ 7.00
Total (N = 89)	70	19	3.68421
ST2F: Comparison of sweeps across cohorts, years, and key diagnostic events related to autism diagnosis
Note														DSM-5 was published in May						COVID-19			ICD-11 was published
Year		2001	2002	2003	2004	2005	2006	2007	2008	2009	2010	2011	2012	2013	2014	2015	2016	2017	2018	2019	2020	2021	2022
MCS	Sweep	1			2		3		4				5			6			7
	Age	9 months			3		5		7				11			14			17
GUI-98'	Sweep							1				2				3
	Age							2024-10-09				13-14				17-18
LSAC-B	Sweep				1		2		3		4		5		6		7		8		9
	Age				0-1		2024-03-02		2024-05-04		2024-07-06		2024-09-08		2024-11-10		12-13		14-15		16-17
LSAC-K	Sweep				1		2		3		4		5		6		7		8		9
	Age				2024-05-04		2024-07-06		2024-08-07		2024-10-09		2024-12-11		12-13		13-14		15-16		17-18

## Sheet: ST3
ST 3: GMM results for SDQ total difficulties and subscales across autistic samples
We present GMM results for the SDQ total difficulties and subscales across six autistic samples from four birth cohorts, testing models with one to four trajectory groups. Optimal models, highlighted in bold, were selected based on BIC, entropy, and class proportions, with models identifying subgroups comprising less than 5% of the sample excluded due to concerns about statistical reliability and…
Total Difficulties							Prosocial Behaviours
Cohort	# Group	1	2	3	4	Notes	Cohort	# Group	1	2	3	4	Notes
MCS; N = 188	BIC	7220.2	7162.98	7170.52	7183.59		MCS	BIC	4844.16	4806.37	4789.81	4789.36
	SABIC	7207.53	7137.64	7132.52	7132.91			SABIC	4831.49	4781.03	4751.8	4738.68
	Entropy	1	0.56	0.59	0.6			Entropy	1	0.5	0.64	0.68
	Class proportion	1	.55/.45	.65/.23/.12	.42/.33/.12/.13			Class proportion	1	.45/.55	.37/.54/.09	.44/.02/.45/.09
Co-occurring-ADHD-inclusive MCS; N = 238	BIC	9203.76	9133.66	9147.62	9156.29		Co-occurring-ADHD-inclusive MCS	BIC	6138.18	6073.29	6053.83	6054.77
	SABIC	9191.08	9108.3	9109.58	9105.57			SABIC	6125.5	6047.93	6015.8	6004.05
	Entropy	1	0.55	0.61	0.6			Entropy	1	0.56	0.67	0.63
	Class proportion	1	.58/.42	.41/.11/.48	.31/.09/.08/.52			Class proportion	1	.34/.66	.21/.70/.09	.05/.39/.47/.08
LSAC-B; N = 125	BIC	4107.64	4090.98	4088.58	4100.92		LSAC-B	BIC	2986.18	2961.98	2971.43	2981.57
	SABIC	4094.99	4065.68	4050.64	4050.32			SABIC	2973.53	2936.68	2933.49	2930.97
	Entropy	1	0.62	0.56	0.6047			Entropy	1	0.5	0.61	0.68
	Class proportion	1	.60/.40	.33/.35/.32	.22/.38/.27/.13			Class proportion	1	.49/.51	.16/.13/.71	.06/.36/.24/.34
LSAC-K; N = 89	BIC	3426.14	3422.69	3434.5	3447.48		LSAC-K	BIC	2518.99	2506.02	2512.85	2522.23
	SABIC	3413.51	3397.44	3396.63	3396.99			SABIC	2506.37	2480.77	2474.98	2471.74
	Entropy	1	0.5	0.75	0.77			Entropy	1	0.58	0.64	0.64
	Class proportion	1	.66/.34	.75/.02/.23	.67/.04/.20/.08			Class proportion	1	.71/.29	.56/.39/.05	.18/.29/.48/.05
MCS-Males; N = 136	BIC	5210.69	5183	5197	5205		MCS-Males	BIC	3482.27	3455.29	3452.22	3450.79
	SABIC	5198.04	5158	5159	5155			SABIC	3469.62	3429.98	3414.26	3400.18
	Entropy	1	0.52	0.52	0.6			Entropy	1	0.53	0.63	0.67
	Class proportion	1	.49/.51	.24/.49/.27	.52/.05/.24/.18			Class proportion	1	.35/.65	.38/.52/.10	.42/.05/.43/.10
*MCS-expanded additionally includes individuals with autism and co-occurring ADHD
Emotional Symptoms							Conduct Problems
Cohort	# Group	1	2	3	4		Cohort	# Group	1	2	3	4
MCS	BIC	4881.32	4815.13	4820.17	4831.51		MCS	BIC	4372.31	4300.34	4292.29	4308.45	although model 3 has lower BIC, but model 2 has higher entropy (estimate confidence), in model 3 there was a plataeu group with constant low values, a decreasing group and an increasing group.
	SABIC	4868.65	4789.79	4782.16	4780.83			SABIC	4359.64	4275	4254.28	4257.77
	Entropy	1	0.6	0.59	0.56			Entropy	1	0.75	0.62	0.57
	Class proportion	1	.59/.41	.46/.22/.32	.28/.24/.31/.16			Class proportion	1	.83/.17	.26/.57/.17	.23/.41/.17/.19
Co-occurring-ADHD-inclusive MCS	BIC	6268.69	6196.3	6194.03	6197.13		Co-occurring-ADHD-inclusive MCS	BIC	5717.56	5635.03	5620.28	5636.41	although model 3 has lower BIC, but model 2 has higher entropy (estimate confidence), in model 3 there was a plataeu group with constant low values, a decreasing group and an increasing group.
	SABIC	6256.01	6170.94	6156	6146.41			SABIC	5704.88	5609.67	5582.25	5585.7
	Entropy	1	0.58	0.54	0.58			Entropy	1	0.73	0.69	0.65
	Class proportion	1	.61/.39	.29/.40/.31	.31/.37/.15/.17			Class proportion	1	.79/.21	.59/.20/.21	.43/.20/.18/.18
LSAC-B	BIC	3332.31	3311.71	3308.96	3313.12		LSAC-B	BIC	2420.16	2401.79	2404.25	2415.92
	SABIC	3319.66	3286.41	3271.02	3262.53			SABIC	2407.51	2376.49	2366.3	2365.32
	Entropy	1	0.67	0.71	0.74			Entropy	1	0.83	0.68	0.7
	Class proportion	1	.78/.22	.33/.24/.43	.31/.12/.07/.50			Class proportion	1	.87/.13	.73/.17/.10	.64/.22/.04/.10
LSAC-K	BIC	2618.23	2612	2620.34	2635.96		LSAC-K	BIC	2072.75	2080.94	2076.03	2086.58	no distinct trajectory groups were identified to better capture the data, thus no group membership of conduct problems in LSAC-K was included in any further analyses
	SABIC	2605.61	2586.76	2582.47	2585.46			SABIC	2060.12	2055.69	2038.16	2036.09
	Entropy	1	0.56	0.71	0.67			Entropy	1	0.56	0.67	0.71
	Class proportion	1	.42/.58	.49/.05/.46	.26/.21/.48/.05			Class proportion	1	.52/.48	.50/.31/.19	.52/.38/.06/.04
MCS-Males	BIC	3519.61	3498.4	3507.34	3515.83		MCS-Males	BIC	3162.82	3104.28	3102.53	3116.4
	SABIC	3506.96	3473.09	3469.38	3465.21			SABIC	3150.17	3078.97	3064.57	3065.78
	Entropy	1	0.51	0.65	0.69			Entropy	1	0.8	0.66	0.65
	Class proportion	1	.56/.44	.18/.68/.14	.27/.15/.44/.15			Class proportion	1	.84/.16	.52/.32/.16	.69/.15/.12/.14
*MCS-expanded additionally includes individuals with autism and co-occurring ADHD
Hyperactivity/Inattention							Peer Relationship Problems
Cohort	# Group	1	2	3	4	5	Cohort	# Group	1	2	3	4
MCS	BIC	5086.16	5043.66	5041.23	5042.36		MCS	BIC	4962.52	4903.58	4915.34	4918.87
	SABIC	5073.49	5018.32	5003.23	4991.68			SABIC	4949.85	4878.24	4877.32	4868.19
	Entropy	1	0.66	0.68	0.71			Entropy	1	0.62	0.71	0.77
	Class proportion	1	.79/.21	.36/.23/.41	.43/.15/.08/.34			Class proportion	1	.47/.53	.48/.40/.11	.32/.11/.46/.11
Co-occurring-ADHD-inclusive MCS	BIC	6484.91	6426.59	6428.92	6424.87	6432.31	Co-occurring-ADHD-inclusive MCS	BIC	6280.23	6207.2	6216.99	6218.29
	SABIC	6472.23	6401.23	6390.88	6374.16	6368.92		SABIC	6267.55	6181.84	6178.95	6167.58
	Entropy	1	0.66	0.67	0.66	0.73		Entropy	1	0.59	0.71	0.76
	Class proportion	1	.79/.21	.75/.15/.10	.53/.11/.16/.20	.32/.25/.23/.19/.01		Class proportion	1	.51/.49	.50/.40/.10	.33/.12/.44/.11
LSAC-B	BIC	2642.7	2633.26	2647.49	2666.33		LSAC-B	BIC	2425.05	2420.57	2430.94	2449.63
	SABIC	2630.05	2607.97	2609.55	2615.74			SABIC	2412.4	2395.27	2392.99	2399.04
	Entropy	1	0.52	0.59	0.52			Entropy	1	0.65	0.42	0.45
	Class proportion	1	.68/.32	.63/.22/.15	.00/.66/.21/.13			Class proportion	1	.84/.16	.36/.46/.18	.40/.40/.18/.02
LSAC-K	BIC	2186.87	2186.31	2197.1	2212.61		LSAC-K	BIC	2146.02	2156.25	2169.4	2186.82	no distinct trajectory groups were identified to better capture the data, thus no group membership of peer relationship problems in LSAC-K was included in any further analyses
	SABIC	2174.25	2161.07	2159.23	2162.12			SABIC	2133.39	2131	2131.53	2136.32
	Entropy	1	0.47	0.63	0.66			Entropy	1	0.38	0.56	0.6
	Class proportion	1	.67/.33	.55/.11/.34	.60/.04/.25/.11			Class proportion	1	.37/.63	.47/.42/.11	.43/.03/.43/.11
MCS-Males	BIC	3715.24	3690.41	3689.39	3707.89		MCS-Males	BIC	3563.3	3543.09	3554.27	3560.46
	SABIC	3702.58	3665.1	3651.43	3657.27			SABIC	3550.65	3517.78	3516.31	3509.85
	Entropy	1	0.69	0.69	0.68			Entropy	1	0.54	0.68	0.77
	Class proportion	1	.82/.18	.35/.21/.44	.21/.24/.10/.46			Class proportion	1	.45/.55	.49/.40/.11	.33/.12/.43/.12
*MCS-expanded additionally includes individuals with autism and co-occurring ADHD
	13
	14
	15
	16
	17
	18
	19
	20
	21
	22
	23
	24
	25
	26
	27
	28
	29
	30
	31
	32
	33
	34
	35
	36
	37
	38
	39
	40
	41
	42
	43
	44
	45
	46
	47
	48
	49
	50
	51
	52
	53
	54
	55
	56

## Sheet: ST4
ST 4: GMM group memberships distribution
We present the distribution of individuals across identified trajectory groups from the optimal GMM models for SDQ total difficulties and subscale scores, along with ꭓ2 tests assessing associations between diagnosis age, sex, and group membership. Significant associations are shown in bold. Sample sizes under 10 were masked to protect participant confidentiality. For outcomes with more than two i…
ST4A: Distribution of GMM group memberships by autism diagnosis age group
MCS					LSAC-B					LSAC-K					MCS expanded to additionally include autistic individuals with co-occurring ADHD						MCS-male only
	Age at Diagnosis	Early childhood emergent	Late childhood emergent			Age at Diagnosis	Early childhood emergent	Late childhood emergent			Age at Diagnosis	Early childhood emergent	Late childhood emergent			Age at Diagnosis	Early childhood emergent	Late childhood emergent	A third group			Age at Diagnosis	Early childhood emergent	Late childhood emergent
Total Difficulties	5	21	< 10		Total Difficulties	7	34	11		Total Difficulties	11	43	19		Total Difficulties	5	30	< 10			Total Difficulties	5	15	< 10
	7	25	< 10			9	14	< 10			13	< 10	< 10			7	31	< 10				7	18	< 10
	11	31	28			11	12	16			15	< 10	< 10			11	43	45				11	17	22
	14	27	43			13	< 10	< 10			17	< 10	< 10			14	34	39				14	17	30
	ꭓ2 = 20.3709034, P = 0.000142198					15	< 10	10			ꭓ2 = 2.631378, P = 0.4520151					ꭓ2 = 21.26, df = 3, P = 9.297e-05						ꭓ2 = 9.5556, df = 3, P = 0.02275
Emotional Symptoms	5	17	10			ꭓ2 = 11.403126, P = 0.02238818				Emotional Symptoms	11	27	35		Emotional Symptoms	5	28	< 10			Emotional Symptoms	5	13	11
	7	22	10		Emotional Symptoms	7	40	< 10			13	4	6			7	27	13				7	16	10
	11	34	25			9	18	< 10			15	2	7			11	51	37				11	23	16
	14	37	33			11	20	< 10			17	4	4			14	40	33				14	24	23
	ꭓ2 = 2.5431399, P = 0.467545157					13	10	< 10			ꭓ2 = 1.731119, P = 0.6300376					ꭓ2 = 5.591, df = 3, P = 0.1333						ꭓ2 = 0.9599, df = 3, P = 0.811
Conduct Problems	5	27	< 10			15	< 10	< 10		Conduct Problems	NA, one latent group was identified optimal.				Conduct Problems	5	35	< 10			Conduct Problems	5	24	0
	7	30	< 10			ꭓ2 = 8.640347, P = 0.07074541										7	36	< 10				7	24	< 10
	11	48	11		Conduct Problems	7	39	< 10								11	65	23				11	32	< 10
	14	51	19			9	22	< 10		Hyperactivity/Inattention	11	40	22			14	52	21				14	34	13
	ꭓ2 = 13.354409, P = 0.0039296184					11	22	< 10			13	< 10	< 10			ꭓ2 = 12.392, df = 3, P = 0.006155						ꭓ2 = 10.673, df = 3, P = 0.01363
Hyperactivity/Inattention	5	22	< 10			13	13	< 10			15	< 10	< 10		Hyperactivity/Inattention	5	32	< 10			Hyperactivity/Inattention	5	22	< 10
	7	27	< 10			15	13	< 10			17	< 10	< 10			7	33	< 10				7	22	< 10
	11	45	14			ꭓ2 = 6.017442, P = 0.19784944					ꭓ2 = 4.103706, P = 0.2504814					11	66	22				11	29	10
	14	55	15		Hyperactivity/Inattention	7	37	< 10		Peer Relationship Problems	NA, one latent group was identified optimal.					14	57	16				14	38	< 10
	ꭓ2 = 0.9310112, P = 0.8179383606					9	15	< 10								ꭓ2 = 2.4304, df = 3, P = 0.488						ꭓ2 = 3.1591, df = 3, P = 0.3677
Peer Relationship Problems	5	17	10			11	17	11							Peer Relationship Problems	5	27	10			Peer Relationship Problems	5	13	11
	7	19	13			13	< 10	< 10								7	26	14				7	14	12
	11	24	35			15	10	< 10		Prosocial behaviours	11	41	21			11	39	49				11	17	22
	14	28	42			ꭓ2 = 9.15603, P = 0.05731563					13	< 10	< 10			14	29	44				14	17	30
	ꭓ2 = 7.0534423, P = 0.0702137532				Peer Relationship Problems	7	40	< 10			15	< 10	< 10			ꭓ2 = 15.567, df = 3, P = 0.001391						ꭓ2 = 3.1495, df = 3, P = 0.3691
Prosocial behaviours	5	< 10	24			9	17	< 10			17	< 10	< 10		Prosocial behaviours	5	< 10	17	15		Prosocial behaviours	5	< 10	23
	7	13	19			11	22	< 10			ꭓ2 = 2.716942, P = 0.4373559					7	< 10	29	< 10			7	< 10	18
	11	27	32			13	12	< 10								11	20	65	< 10			11	14	25
	14	42	28			15	14	< 10								14	16	56	< 10			14	24	23
	ꭓ2 = 19.1340607, P = 0.0002564917					ꭓ2 = 2.331457, P = 0.67504793										ꭓ2 = 55.292, df = 6, P = 4.046e-10						ꭓ2 = 15.66, df = 3, P = 0.001332
					Prosocial behaviours	7	13	32
						9	13	< 10
						11	16	12
						13	< 10	< 10
						15	11	< 10
						ꭓ2 = 11.79143, P = 0.01897155
ST4B: Distribution of GMM group memberships by sex
MCS	Group	male	female	Ratio	Odds ratio [95% CI]	P		Co-occurring-ADHD-inclusive MCS	Group	male	female	Ratio	Odds ratio [95% CI]	P
Total Difficulties	Early childhood emergent	79	25	3.16				Total Difficulties	Early childhood emergent	107	31	3.45161
	Late childhood emergent	57	27	2.11	1.50 [0.79, 2.84]	0.284136			Late childhood emergent	75	25	3	1.15 [0.62, 2.11]	0.763803
		ꭓ2 = 1.1472, df = 1, P = 0.2841								ꭓ2 = 0.090295, df = 1, P = 0.7638
Emotional Symptoms	Early childhood emergent	84	26	3.23077				Emotional Symptoms	Early childhood emergent	120	26	4.61538
	Late childhood emergent	52	26	2	1.62 [0.85, 3.08]	0.193932			Late childhood emergent	62	30	2.06667	2.22 [1.21, 4.12]	0.0137272
		ꭓ2 = 1.6875, df = 1, P = 0.1939								ꭓ2 = 6.0729, df = 1, P = 0.01373
Conduct Problems	Early childhood emergent	114	42	2.71429				Conduct Problems	Early childhood emergent	144	44	3.27273
	Late childhood emergent	22	10	2.2	1.23 [0.54, 2.82]	0.778301			Late childhood emergent	38	12	3.16667	1.04 [0.48, 2.12]	1
		ꭓ2 = 0.079261, df = 1, P = 0.7783								ꭓ2 = 1.4047e-30, df = 1, P = 1
Hyperactivity/Inattention	Early childhood emergent	MASKED		2.46512				Hyperactivity/Inattention	Early childhood emergent	144	44	3.27273
	Late childhood emergent			3.33	0.74 [0.32, 1.69]	0.55			Late childhood emergent	38	12	3.16667	1.04 [0.48, 2.12]	1
		ꭓ2 = 0.26791, df = 1, P = 0.6047								ꭓ2 = 1.4047e-30, df = 1, P = 1
Peer Relationship Problems	Early childhood emergent	65	23	2.82609				Peer Relationship Problems	Early childhood emergent	92	29	3.17241
	Late childhood emergent	71	29	2.44828	1.15 [0.61, 2.19]	0.783612			Late childhood emergent	90	27	3.33333	0.95 [0.52, 1.74]	0.992827
		ꭓ2 = 0.075413, df = 1, P = 0.7836								ꭓ2 = 8.0824e-05, df = 1, P = 0.9928
Prosocial behaviours	Early childhood emergent	61	24	2.54167				Prosocial behaviours	Early childhood emergent	MASKED		4
	Late childhood emergent	75	28	2.67857	0.95 [0.50, 1.80]	1			Late childhood emergent			2.97619	0.74 [0.34, 1.62]	0.455
		ꭓ2 = 4.7406e-30, df = 1, P = 1							Third latent class			4.25	1.06 [0.29, 3.86]	1.927
										ꭓ2 = 0.82425, df = 2, P = 0.6622			* Logistic regression used Childhood Emergent as the reference group.
LSAC-B	Group	male	female	Ratio	Odds ratio [95% CI]	P		LSAC-K	Group	male	female	Ratio	Odds ratio [95% CI]	P
Total Difficulties	Early childhood emergent	52	22	2.36				Total Difficulties	Early childhood emergent	MASKED		3.92
	Late childhood emergent	35	16	2.19	1.08 [0.50, 2.34]	1			Late childhood emergent			3.29	1.19 [0.41, 3.43]	0.788
		ꭓ2 = 8.0417e-31, df = 1, P = 1								ꭓ2 = 0.0027315, df = 1, P = 0.9583
Emotional Symptoms	Early childhood emergent	69	28	2.46429				Emotional Symptoms	Early childhood emergent	MASKED		6.4
	Late childhood emergent	18	10	1.8	1.37 [0.56, 3.33]	0.644947			Late childhood emergent			2.71429	2.36 [0.77, 7.26]	0.189
		ꭓ2 = 0.21233, df = 1, P = 0.6449								ꭓ2 = 1.5854, df = 1, P = 0.208
Conduct Problems	Early childhood emergent	MASKED		2.51613				Conduct Problems	NA, one latent group was identified optimal.
	Late childhood emergent			1.28571	1.96 [0.67, 5.72]	0.249
		ꭓ2 = 0.90667, df = 1, P = 0.341
Hyperactivity/Inattention	Early childhood emergent	60	25	2.4				Hyperactivity/Inattention	Early childhood emergent	MASKED		3
	Late childhood emergent	27	13	2.07692	1.16 [0.51, 2.60]	0.887296			Late childhood emergent			6.25	0.48 [0.14, 1.60]	0.279
		ꭓ2 = 0.020087, df = 1, P = 0.8873								ꭓ2 = 0.87109, df = 1, P = 0.3507
Peer Relationship Problems	Early childhood emergent	MASKED		2.18182				Peer Relationship Problems	NA, one latent group was identified optimal.
	Late childhood emergent			≈ 3.00	0.73 [0.24, 2.17]	0.791
		ꭓ2 = 0.094638, df = 1, P = 0.7584
Prosocial behaviours	Early childhood emergent	38	23	1.65217				Prosocial behaviours	Early childhood emergent	MASKED		4.25
	Late childhood emergent	49	15	3.26667	0.51 [0.23, 1.10]	0.123825			Late childhood emergent			2.71	1.57 [0.54, 4.57]	0.409
		ꭓ2 = 2.3683, df = 1, P = 0.1238								ꭓ2 = 0.2917, df = 1, P = 0.5891

## Sheet: ST5
ST 5: Imputed data analyses in the MCS autistic sample
Overview of the imputed autistic sample from the Millennium Cohort Study (MCS) and results from downstream analyses. An overview of the imputed autistic sample, including the Male to female ratios (M:F ratio) across groups of age at first reported autism diagnosis, is presented (5A). Variables included in the imputation process, their missing rates, and results of Kolmogorov–Smirnov (KS) tests co…
ST 5A: Sample for imputation and downstream analyses
Diagnosis age (sweep)	Total Difficulties	#Male	#Female	M:F Ratio
5	131	108	23	4.69565
7	127	104	23	4.52174
11	211	160	51	3.13725
14	154	108	46	2.34783
Total/Overall (N = 623)	623	480	143	3.35664
ST 5B: Variables included in the imputation process (and their missing rate)
Demographic Variable	Missing Rate	KS Test P	SDQ Variable	Missing Rate	KS Test P	SDQ Variable	Missing Rate	KS Test P	SDQ Variable	Missing Rate	KS Test P	Sociodemographic Variable	Missing Rate	KS Test P	Cognitive Ability Variable	Missing Rate	KS Test P	Developmental Milestones	Missing Rate	KS Test P
Age at diagnosis (group)	0	NA	S2 Emotional Symptoms	0.158909	0.131532	S4 Emotional Symptoms	13.6437	0.464825	S6 Emotional Symptoms	22.3114	0.0238611	Maternal Age at Delivery	0.00802568	1	S2 Bracken: School Readiness Composit Standard Score	30.6581	0.000487041	S1 Smiles	4.97592	0.961738
Sex	0	NA	S2 Conduct Problems	15.2488	0.411241	S4 Conduct Problems	13.6437	0.509138	S6 Conduct Problems	22.3114	0.133041	S2 OECD Quantile	13.3226	0.213496	S2 BAS Naming Vocabulary Ability Score	27.1268	0.0106904	S1 Sits up	4.97592	0.999391
Ethnic Minority	0	NA	S2 Hyperactivity/Inattention	16.0514	0.175305	S4 Hyperactivity/Inattention	13.8042	0.173352	S6 Hyperactivity/Inattention	22.6324	0.00789668	S2 OECD Poverty Indicator	13.3226	0.597153	S3 Naming Vocabulary Ability Score	6.90209	1	S1 Stands up holding on	4.97592	0.999978
Country of Household Address (E, S, W, NI)	0.11878	0.597336	S2 Peer Relationship Problems	16.8539	0.116142	S4 Peer Relationship Problems	14.1252	0.276863	S6 Peer Relationship Problems	22.3114	0.0201836	S2 Housing Tenure	13.3226	0.431373	S3 Pattern Construction Ability Score	6.90209	1	S1 Hands together	4.97592	0.999999
			S2 Prosocial Behaviours	17.0144	0.325959	S4 Prosocial Behaviours	13.8042	0.353964	S6 Prosocial Behaviours	22.3114	0.0586835	S2 Labour Market Status of Carers	13.3226	0.273749	S3 Picture Similarities Ability Score	6.90209	1	S1 Grabs objects	4.97592	0.961738
			S3 Emotional Symptoms	9.79133	0.850374	S5 Emotional Symptoms	16.3724	0.151098	S7 Emotional Symptoms	38.5233	2.56108e-05	S2 deprivation			S4 Pattern Construction Ability Score	25.8427	0.00109182	S1 Holds small objects	4.97592	0.999391
			S3 Conduct Problems	9.4703	0.758532	S5 Conduct Problems	16.8539	0.435411	S7 Conduct Problems	38.5233	8.5202e-05	Overall	11.878	0.781173	S4 Word Reading Ability Score	25.2006	0.00110778	S1 Passes a toy	4.97592	0.988189
			S3 Hyperactivity/Inattention	9.79133	0.613532	S5 Hyperactivity/Inattention	16.2119	0.20131	S7 Hyperactivity/Inattention	38.5233	7.38679e-06	Income	11.878	0.657821	S4 Maths 7 Standardised Age Score based on standardisation in 2004	24.5586	1.00848e-05	S1 Frequency take child to park or playground	4.97592	0.917195
			S3 Peer Relationship Problems	10.1124	0.553581	S5 Peer Relationship Problems	19.5827	0.0461022	S7 Peer Relationship Problems	38.5233	4.92441e-06	Employment	11.878	0.77194	S5 Verbal Similarities Total Correct Responses	17.817	0.420176	S1 Gives toy	4.97592	0.999651
			S3 Prosocial Behaviours	10.4334	0.776366	S5 Prosocial Behaviours	15.2488	0.290679	S7 Prosocial Behaviours	38.5233	0.000102875	HealthDisability	11.878	0.763571				S1 Waves bye-bye	4.97592	0.999154
												EduSkillTrain	11.878	0.701316				S1 Extend his arms for being picked up	4.97592	0.999999
																		S1 Nods for yes	4.97592	0.917195
																		S1 Can move from place to place	4.97592	0.988189
																		S2 Potty training: child dry during the day	13.0016	0.417874
																		S2 Potty training: child clean during the day	13.0016	0.45381
OECD = Organisation for Economic Co-operation and Development; S# = Sweep#																		S3 Can draw or copy a square	13.1621	0.0556146
																		S3 Can dress without help	13.1621	0.126701
ST 5C: Results of growth mixture model analyses for the imputed sample
Total Difficulties							Prosocial Behaviours
# Group	1	2	3	4			# Group	1	2	3	4	5
BIC	24790.8	24582.1	24586.2	24591			BIC	16500.9	16318	16305.9	16260.5	16269.3
SABIC	24778.2	24553.5	24541.7	24530.7			SABIC	16488.2	16289.4	16261.5	16200.1	16193.1
Entropy	1	0.563459	0.586101	0.618075			Entropy	1	0.600118	0.764004	0.739785	0.705066
Class proportion	1	.45/.55	.08/.30/.62	.04/.46/.09/.41			Class proportion	1	.25/.75	.07/.80/.13	.04/.07/.77/.12	.09/.09/.44/.34/.04
Emotional Symptoms							Conduct Problems
# Group	1	2	3	4	5		# Group	1	2	3	4	5
BIC	16350.3	16213.2	16191.6	16180.3	16205.1		BIC	15243.9	15098.6	155051	15062.9	15079.7
SABIC	16337.6	16184.6	16147.1	16120	16128.9		SABIC	15231.2	15070	15007	15002.6	15003.5
Entropy	1	0.585917	0.516659	0.610006	0.572321		Entropy	1	0.75	0.64	0.63	0.66
Class proportion	1	.75/.25	.39/.48/.13	.21/.53/.12/.15	.19/.42/.17/.06/.16		Class proportion	1	.87/.13	.57/.29/.13	.38/.29/.20/.13	.42/.15/.17/.13/.13
Hyperactivity/Inattention							Peer Relationship Problems
# Group	1	2	3	4			# Group	1	2	3	4
BIC	17574.9	17424.1	17431.5	17432.1			BIC	16411.7	16232.3	16212.3	16228.6
SABIC	17562.2	17395.5	17387	17371.8			SABIC	16399	16203.7	16167.8	16168.3
Entropy	1	0.535301	0.538628	0.591156			Entropy	1	0.53	0.54	0.54
Class proportion	1	.35/.65	.19/.34/.47	.04/.48/.30/.18			Class proportion	1	.46/.54	.40/.19/.41	.15/.22/.20/.43
ST 5D: Distribution of group membership of identified optimal GMM models
	Age at Diagnosis	Early childhood emergent	Late childhood emergent	3rd Group	4th Group	Sex	Early childhood emergent	Late childhood emergent	3rd Group	4th Group	C:A Ratio/Group ratio	Odds ratio [95% CI]	P
Total Difficulties	5	119	12			Male	227	253			0.897233
	7	99	28			Female	51	92			0.554348	1.62 [1.10, 2.39]	0.014082
	11	50	161				ꭓ2 = 5.5665, df = 1, P =0.01831
	14	10	144
	ꭓ2 = 298.33, df = 3, P < 2.2e-16
Emotional Symptoms	5	47	44	<10	35	Male	96	258	44	82	2.2:5.9:1.0:1.9
	7	25	59	11	32	Female	32	70	28	13	2.5:5.4:2.1:1.5
	11	37	123	30	21		ꭓ2 = 15.739, df = 3, P = 0.001283
	14	19	102	26	<10
	ꭓ2 = 85.433, df = 9, P = 1.337e-14
Conduct Problems	5	83	44	<10		Male	267	148	65		4.1:2.3:1.0
	7	63	57	<10		Female	91	33	19		4.8:1.7:0.3
	11	118	55	38			ꭓ2 = 3.5174, df = 2, P = 0.1723
	14	94	25	35
	ꭓ2 = 53.345, df = 6, P = 9.998e-10
Hyperactivity/Inattention	5	104	27			Male	173	307			0.563518
	7	73	54			Female	44	99			0.444444	1.27 [0.85, 1.90]	0.245404
	11	33	178				ꭓ2 = 1.127, df = 1, P = 0.2884
	14	<10	147
	ꭓ2 = 239.75, df = 3, P < 2.2e-16
Peer Relationship Problems	5	44	71	16		Male	188	99	193		1.9:1.0:3.0
	7	64	33	30		Female	59	19	65		3.1:1.0:1.0
	11	86	12	113			ꭓ2 = 3.9863, df = 2, P = 0.1363
	14	53	<10	99
	ꭓ2 = 203.86, df = 6, P < 2.2e-16
Prosocial behaviours	5	30	54	47		Male	35	377	68		1.0:10.8:1.0
	7	<10	100	22		Female	11	120	12		1.0:10.9:0.2
	11	<10	195	<10			ꭓ2 = 3.2844, df = 2, P = 0.1936
	14	<10	148	<10
	ꭓ2 = 172.68, df = 6, P <2.2e-16
ST 5E: Linear latent growth curve models comparing developmental trajectories by age at autism diagnosis group															z-test of difference between early and late groups
						z-test of difference between early and late groups			Prosocial Behaviours		Intercept		Slope		Intercept	Slope
		Intercept		Slope		Intercept	Slope				Coefficient [95% confidence intervals]	P	Coefficient [95% confidence intervals]	P	Z-test P	Z-test P
Total Difficulties		Coefficient [95% confidence intervals]	P	Coefficient [95% confidence intervals]	P	Z-test P	Z-test P			Early	6.36 [6.10 , 6.63]	<.001	-0.02 [-0.04 , 0.00]	0.069	7.82255e-10	0.000141665
	Early	13.16 [12.46 , 13.86]	<.001	0.11 [0.05 , 0.17]	<.001	9.17058e-11	2.84217e-14			Late	7.90 [7.49 , 8.31]	<.001	-0.09 [-0.13 , -0.06]	<.001
	Late	9.07 [8.06 , 10.09]	<.001	0.53 [0.43 , 0.62]	<.001				Conduct Problems
Emotional Symptoms
										Early	3.27 [3.06 , 3.47]	<.001	-0.08 [-0.09 , -0.06]	<.001	2.99574e-05	4.21996e-12
	Early	1.41 [1.22 , 1.60]	<.001	0.14 [0.13 , 0.16]	<.001	0.000714637	5.4471e-08			Late	2.43 [2.09 , 2.77]	<.001	0.02 [-0.01 , 0.04]	0.267
	Late	0.84 [0.57 , 1.11]	<.001	0.24 [0.21 , 0.27]	<.001				Peer Relationship Problems
Hyperactivity/Inattention
										Early	2.30 [2.09 , 2.52]	<.001	0.10 [0.08 , 0.12]	<.001	9.87147e-10	2.23593e-09
	Early	6.14 [5.84 , 6.44]	<.001	-0.06 [-0.09 , -0.04]	<.001	7.79217e-11	2.79776e-14			Late	1.14 [0.85 , 1.44]	<.001	0.21 [0.18 , 0.24]	<.001
	Late	4.40 [3.97 , 4.83]	<.001	0.08 [0.04 , 0.11]	<.001

## Sheet: ST6
ST 6: Results of the sensitivity analyses in children diagnosed with ADHD but not autism in MCS
We present results from analyses conducted in children diagnosed with ADHD but not autism in the Millennium Cohort Study (MCS). The number of eligible children is reported (6A). Growth mixture models (GMM) were fitted to SDQ total and subscale scores (6B), and the distribution of individuals across identified trajectory groups by age at diagnosis and sex is shown (6C). Variance explained in age a…
ST 6A: Number of children with an ADHD but no autism diagnosis in MCS
Diagnosis age (sweep)	#Male	#Female	M:F Ratio
5	<10	0	N/A
7	16	<10	2.66667
11	20	10	2
14	29	<10	4.83333
Total (N = 89)	67	22	3.04545
ST 6B: Growth Mixture Models for ADHD in the MCS
	# Group	1	2	3	4				# Group	1	2	3	4
Total Difficulties	BIC	3397.09	3352.39	3365.66	3375.11			Prosocial Behaviours	BIC	2181.05	2174.06	2184.27	2187.93
	SABIC	3384.47	3323.99	3321.48	3315.15				SABIC	2168.43	2145.66	2140.09	2127.97
	Entropy	1	0.76	0.627802	0.725534				Entropy	1	0.586108	0.749758	0.723928
	Class proportion	1	.72/.28	.30/.52/.18	.30/.47/.07/.16				Class proportion	1	.63/.37	.17/.53/.30	.12/.20/.35/.33
Emotional Symptoms	BIC	2304.92	2248.58	2245.32	2261.87			Conduct Problems	BIC	2212.72	2197.04	2213.76	2225.29
	SABIC	2292.3	2220.18	2201.14	2201.91				SABIC	2200.1	2168.64	2169.58	2165.33
	Entropy	1	0.768222	0.727468	0.723655				Entropy	1	0.894545	0.625205	0.736965
	Class proportion	1	.71/.29	.59/.33/.08	.32/.43/.16/.09				Class proportion	1	.88/.12	.30/.57/.13	.17/.38/.33/.12
Hyperactivity-inattention	BIC	2444.25	2399.74	2401.42	2423.87			Peer Relationship Problems	BIC	2176.51	2161.06	2175.24	2191.75
	SABIC	2431.63	2371.34	2357.24	2363.91				SABIC	2163.89	2132.65	2131.05	2131.79
	Entropy	1	0.685215	0.810696	0.849981				Entropy	1	0.55066	0.552282	0.620209
	Class proportion	1	.40/.60	.37/.07/.56	.37/.00/.07/.56				Class proportion	1	.49/.51	.36/.43/.21	.16/.25/.45/.14
ST 6C: Distribution of Individuals Across Latent Class Groups by Diagnosis Age and Sex
	Age at Diagnosis	Early childhood emergent	Late childhood emergent
Total Difficulties	5	<10	<10
	7	18	<10
	11	19	<10
	14	19	10
	ꭓ2 = 2.5698, df = 3, P = 0.4628
Emotional Symptoms	5	<10	<10
	7	14	<10
	11	18	<10
	14	21	<10
	ꭓ2 = 0.91353, df = 3, P = 0.8222
Conduct Problems	5	<10	<10
	7	21	<10
	11	20	<10
	14	24	<10
	ꭓ2 = 5.2971, df = 3, P = 0.1513
Hyperactivity/Inattention	5	<10	<10
	7	13	<10
	11	<10	15
	14	<10	21
	ꭓ2 = 9.5412, df = 3, P = 0.0229
Peer Relationship Problems	5	<10	<10
	7	<10	13
	11	14	10
	14	17	12
	ꭓ2 = 6.8454, df = 3, P = 0.07699
Prosocial behaviours	5	<10	<10
	7	<10	12
	11	14	10
	14	19	10
	ꭓ2 = 3.0754, df = 3, P = 0.3801
ST 6D: Variance explained in age at ADHD diagnosis via multiple regression and mediation analysis
	Multiple Regression		Relative Importance					Mediation Analysis
Predictors	Coefficient [95% confidence intervals]	P	R²	Percentage of total R²	Rank			Predictor	B[95% Coefficient]	SEb	P	R²
(Intercept)	10.96 [4.85,17.07]	0.001						Total Difficulties				0.101
Sex	0.22 [-1.53,1.97]	0.803	0.003	0.0164	7			Constant	1.07 [0.43,1.82]	0.357698	0.00281142
Cognitive Ability	0.02 [-0.33,0.38]	0.898	0.001	0.0043	11			Sex	0.03 [-0.17,0.25]	0.109546	0.784695
Ethnic Minority	0.35 [-3.35,4.05]	0.85	0.001	0.0041	12			IQ	0.05 [0.00,0.10]	0.0235861	0.0299272
MAD	-0.02 [-0.17,0.13]	0.796	0.003	0.013	8			Ethnic Minority	0.21 [-0.27,0.87]	0.296227	0.480597
SES	0.06 [-0.51,0.63]	0.837	0.001	0.0053	10			MAD	0.00 [-0.02,0.02]	0.0107716	0.785501
Deprivation	-0.08 [-0.50,0.35]	0.715	0.002	0.0115	9			SES	-0.03 [-0.11,0.07]	0.0444482	0.48552
Total Difficulties	0.71 [-1.73,3.15]	0.564	0.022	0.1143	5			Deprivation	0.04 [-0.02,0.09]	0.0279835	0.175307
Emotional	-0.55 [-2.47,1.36]	0.566	0.006	0.0311	6			Emotional Symptoms				0.248
Conduct	1.20 [-1.53,3.93]	0.383	0.028	0.1454	4			Constant	0.72 [0.08,1.45]	0.343877	0.0375788
Hyperactivity	1.39 [-0.26,3.05]	0.098	0.062	0.3175	1			Sex	0.20 [-0.05,0.46]	0.128705	0.116327
Peer	-1.40 [-3.07,0.26]	0.097	0.036	0.1838	2			IQ	0.09 [0.05,0.13]	0.0183833	<.001
Prosocial	-0.98 [-2.51,0.54]	0.203	0.03	0.1532	3			Ethnic Minority	0.28 [-0.24,0.90]	0.289951	0.33109
R2 / R2 adjusted	0.194 / 0.038		0.194	1				MAD	0.01 [-0.01,0.03]	0.0102917	0.417531
Observations	75							SES	-0.01 [-0.08,0.08]	0.0406307	0.794156
F-statistic: 1.242 on 12 and 62 df, P = 2.76E-01								Deprivation	0.01 [-0.04,0.06]	0.0272771	0.654508
					0.351			Conduct Problems				0.063
								Constant	0.95 [0.45,1.42]	0.246923	<.001
								Sex	0.14 [-0.06,0.34]	0.102746	0.164708
								IQ	0.01 [-0.03,0.04]	0.0188797	0.653439
								Ethnic Minority	0.26 [-0.21,0.95]	0.30409	0.39021
								MAD	0.00 [-0.01,0.01]	0.00656131	0.931025
								SES	0.03 [-0.05,0.11]	0.0378334	0.483343
								Deprivation	-0.01 [-0.05,0.03]	0.0217172	0.707757
								Hyperactivity/Inattention				0.134
								Constant	1.83 [1.12,2.62]	0.389389	<.001
								Sex	-0.31 [-0.54,-0.05]	0.127532	0.0155006
								IQ	0.03 [-0.02,0.08]	0.0269377	0.251128
								Ethnic Minority	0.09 [-0.61,0.58]	0.304906	0.77022
								MAD	0.00 [-0.02,0.03]	0.0120796	0.760105
								SES	-0.07 [-0.15,0.02]	0.0459714	0.151769
								Deprivation	0.04 [-0.02,0.11]	0.0315909	0.183786
								Peer Relationship Problems				0.179
								Constant	0.94 [0.07,1.69]	0.414069	0.0228539
								Sex	0.31 [0.03,0.56]	0.134634	0.0213026
								IQ	0.02 [-0.03,0.08]	0.029105	0.483029
								Ethnic Minority	0.70 [0.37,0.93]	0.13112	<.001
								MAD	0.00 [-0.02,0.03]	0.0124279	0.818757
								SES	-0.06 [-0.15,0.04]	0.0492265	0.21531
								Deprivation	0.05 [-0.02,0.11]	0.0336253	0.128561
								Prosocial Behaviours				0.073
								Constant	0.86 [0.16,1.80]	0.40801	0.0357321
								Sex	0.03 [-0.26,0.29]	0.138544	0.840803
								IQ	-0.01 [-0.07,0.04]	0.0283385	0.692752
								Ethnic Minority	0.24 [-0.52,0.96]	0.361598	0.499389
								MAD	0.02 [-0.01,0.04]	0.01251	0.118922
								SES	0.02 [-0.10,0.10]	0.0492787	0.68878
								Deprivation	-0.05 [-0.12,0.02]	0.0369244	0.162054
								Age at diagnosis (DV)				0.172
								Constant	10.96 [5.29,17.19]	3.06552	<.001
								Total Difficulties	0.71 [-2.29,2.65]	1.22901	0.564489
								Emotional Symptoms	-0.55 [-2.32,1.59]	0.967858	0.567199
								Conduct Problems	1.20 [-0.79,4.02]	1.20583	0.320236
								Hyperactivity/Inattention	1.39 [-0.23,2.97]	0.833645	0.0949435
								Peer Relationship Problems	-1.40 [-3.12,0.31]	0.864105	0.103984
								Prosocial Behaviours	-0.98 [-2.79,0.81]	0.891383	0.270658
								Sex	0.22 [-1.47,1.89]	0.843358	0.794337
								IQ	0.02 [-0.39,0.40]	0.198559	0.908806
								Ethnic Minority	0.35 [-2.79,3.24]	1.52547	0.817216
								MAD	-0.02 [-0.17,0.14]	0.082068	0.815898
								SES	0.06 [-0.55,0.73]	0.31005	0.84979
								Deprivation	-0.08 [-0.58,0.38]	0.24068	0.745024
								Effects
								Indirect_Total Difficulties	0.21 [-0.42,2.50]	0.601167	0.723859
								Indirect_Emotional	-0.32 [-2.16,0.60]	0.644324	0.616165
								Indirect_Conduct	0.52 [-0.26,3.33]	0.71402	0.470075
								Indirect_Hyperactivity	-0.29 [-2.30,0.52]	0.605184	0.630811
								Indirect_Peer	-1.44 [-3.86,0.16]	1.0002	0.150782
								Indirect_Prosocial	-0.24 [-2.57,0.41]	0.616605	0.692325
								Total Indirect	-1.57 [-4.35,1.56]	1.5508	0.31237
								Total effect	-1.01 [-5.63,3.38]	2.33933	0.665862
								Note. The significance of the indirect effects was calculated with bootstrapped, bias-corrected, confidence intervals (.95).
ST 6E: Latent Growth Curve Models for ADHD in the MCS						z-test of difference between early and late groups								z-test of difference between early and late groups
		Intercept		Slope		Intercept	Slope			Intercept		Slope		Intercept	Slope
		Coefficient [95% confidence intervals]	P	Coefficient [95% confidence intervals]	P	Z-test P	Z-test P			Coefficient [95% confidence intervals]	P	Coefficient [95% confidence intervals]	P	Z-test P	Z-test P
Total Difficulties	Early(N = 54)	11.80 [10.26 , 13.35]	<.001	0.15 [0.00 , 0.31]	0.049	0.12	0.26	Prosocial Behaviours	Early	7.11 [6.59 , 7.63]	<.001	0.05 [0.01 , 0.09]	0.008	0.46371	0.029
	Late(N = 35)	9.55 [7.16 , 11.93]	<.001	0.31 [0.09 , 0.52]	0.005				Late	7.96 [7.31 , 8.62]	<.001	-0.03 [-0.09 , 0.03]	0.354
	No diagnosis(N = 6047)	7.14 [7.01 , 7.27]	<.001	-0.04 [-0.05 , -0.03]	<.001				No diagnosis	8.34 [8.29 , 8.38]	<.001	0.02 [0.02 , 0.03]	<.001
Emotional Symptoms	Early	1.11 [0.66 , 1.57]	<.001	0.12 [0.06 , 0.18]	<.001	0.43	0.67	Conduct Problems	Early	3.28 [2.68 , 3.87]	<.001	-0.06 [-0.11 , -0.02]	0.003	0.46	0.2
	Late	0.82 [0.25 , 1.38]	0.005	0.14 [0.07 , 0.21]	<.001				Late	2.85 [1.87 , 3.83]	<.001	0.00 [-0.08 , 0.08]	0.997
	No diagnosis	1.03 [0.99 , 1.07]	<.001	0.05 [0.05 , 0.06]	<.001				No diagnosis	1.57 [1.53 , 1.62]	<.001	-0.04 [-0.04 , -0.03]	<.001
Hyperactivity-Inattention	Early	5.90 [5.18 , 6.62]	<.001	0.01 [-0.06 , 0.08]	0.842	0.003173	0.026932	Peer Relationship Problems	Early	1.36 [0.89 , 1.82]	<.001	0.10 [0.05 , 0.15]	<.001	0.807541	1
	Late	4.20 [3.33 , 5.07]	<.001	0.13 [0.05 , 0.21]	0.001				Late	1.27 [0.72 , 1.83]	<.001	0.10 [0.04 , 0.16]	0.002
	No diagnosis	3.53 [3.47 , 3.59]	<.001	-0.08 [-0.08 , -0.07]	<.001				No diagnosis	0.86 [0.82 , 0.90]	<.001	0.04 [0.03 , 0.04]	<.001
ST 6F: Sample for imputation and downstream analyses of children with ADHD only
Diagnosis age (sweep)	Total	# Male	# Female	M:F Ratio
5	81	60	21	2.85714
7	78	56	22	2.54545
11	98	72	26	2.76923
14	68	55	13	4.23077
Total/Overall (N = 325)	325	243	82	2.96341
ST 6G: Variables included in the imputation process (and their missing rate)
Demographic Variable	Missing Rate	KS Test P	SDQ Variable	Missing Rate	KS Test P	SDQ Variable	Missing Rate	KS Test P	SDQ Variable	Missing Rate	KS Test P	Sociodemographic Variable	Missing Rate	KS Test P	Cognitive Ability Variable	Missing Rate	KS Test P	Developmental Milestones	Missing Rate	KS Test P
Age at diagnosis (group)	0	NA	S2 Emotional Symptoms	0.196923	0.359819	S4 Emotional Symptoms	0.16	0.693997	S6 Emotional Symptoms	0.295385	0.0853302	Maternal Age at Delivery	0.00615385	1	S2 Bracken: School Readiness Composit Standard Score	0.236923	0.999349	S1 Smiles	0.0307692	1
Sex	0	NA	S2 Conduct Problems	0.193846	0.34903	S4 Conduct Problems	0.16	0.693997	S6 Conduct Problems	0.295385	0.0791223	S2 OECD Quantile	0.16	0.594941	S2 BAS Naming Vocabulary Ability Score	0.190769	0.938185	S1 Sits up	0.0307692	1
Ethnic Minority	0	NA	S2 Hyperactivity/Inattention	0.203077	0.271613	S4 Hyperactivity/Inattention	0.16	0.357503	S6 Hyperactivity/Inattention	0.295385	0.0222753	S2 OECD Poverty Indicator	0.16	0.738421	S3 Naming Vocabulary Ability Score	0.0861538	0.999967	S1 Stands up holding on	0.0307692	1
Country of Household Address (E, S, W, NI)	0.156923	0.711108	S2 Peer Relationship Problems	0.209231	0.332379	S4 Peer Relationship Problems	0.16	0.58305	S6 Peer Relationship Problems	0.295385	0.131741	S2 Housing Tenure	0.16	0.263012	S3 Pattern Construction Ability Score	0.0861538	0.996452	S1 Hands together	0.0307692	1
			S2 Prosocial Behaviours	0.206154	0.628326	S4 Prosocial Behaviours	0.156923	0.367932	S6 Prosocial Behaviours	0.295385	0.0349524	S2 Labour Market Status of Carers	0.16	0.64893	S3 Picture Similarities Ability Score	0.0861538	1	S1 Grabs objects	0.0307692	1
			S3 Emotional Symptoms	0.12	0.95918	S5 Emotional Symptoms	0.190769	0.494907	S7 Emotional Symptoms	0.467692	0.000970441	S2 deprivation			S4 Pattern Construction Ability Score	0.175385	0.892829	S1 Holds small objects	0.0369231	1
			S3 Conduct Problems	0.116923	0.908836	S5 Conduct Problems	0.2	0.324761	S7 Conduct Problems	0.467692	0.000150092	Overall	0.156923	0.8245	S4 Word Reading Ability Score	0.187692	0.0861569	S1 Passes a toy	0.0307692	1
			S3 Hyperactivity/Inattention	0.12	0.783424	S5 Hyperactivity/Inattention	0.193846	0.218823	S7 Hyperactivity/Inattention	0.467692	0.00063534	Income	0.156923	0.808819	S4 Maths 7 Standardised Age Score based on standardisation in 2004	0.172308	0.261658	S1 Frequency take child to park or playground	0.0307692	1
			S3 Peer Relationship Problems	0.12	0.943288	S5 Peer Relationship Problems	0.236923	0.115784	S7 Peer Relationship Problems	0.470769	0.0125065	Employment	0.156923	0.876034	S5 Verbal Similarities Total Correct Responses	0.150769	0.91813	S1 Gives toy	0.0307692	1
			S3 Prosocial Behaviours	0.123077	0.816447	S5 Prosocial Behaviours	0.181538	0.598501	S7 Prosocial Behaviours	0.470769	0.000899252	HealthDisability	0.156923	0.867007				S1 Waves bye-bye	0.0307692	1
OECD = Organisation for Economic Co-operation and Development; S# = Sweep#												EduSkillTrain	0.156923	0.891091				S1 Extend his arms for being picked up	0.0307692	1
																		S1 Nods for yes	0.0307692	1
																		S1 Can move from place to place	0.0307692	1
																		S2 Potty training: child dry during the day	0.156923	0.890104
																		S2 Potty training: child clean during the day	0.156923	0.928068
																		S3 Can draw or copy a square	0.0892308	0.994307
																		S3 Can dress without help	0.0861538	0.965027
ST 6H: Results of growth mixture model analyses for the imputed sample
SDQ Subscale	# Group	1	2	3	4
Total Difficulties	BIC	12743.1	12690.3	12688.6	12709.4
	SABIC	12730.4	12664.9	12650.5	12658.6
	entropy	1	0.87388	0.855671	0.858745
	Class proportion	1	.92/.08	.89/.04/.07	.88/.01/.05/.06
Emotional Symptoms	BIC	8269.48	8174.81	8160.04	8169.11
	SABIC	8256.79	8149.43	8121.97	8118.36
	entropy	1	0.875286	0.74113	0.736021
	Class proportion	1	.91/.09	.12/.77/.11	.71/.09/.17/.03
Conduct Problems	BIC	8229.44	8212.07	8195.82	8215.71
	SABIC	8216.76	8186.7	8157.76	8164.96
	entropy	1	0.481846	0.740478	0.673541
	Class proportion	1	.75/.25	.82/.02/.16	.09/70/.03/.18
Hyperactivity/Inattention	BIC	9117.6	9100.77	9103.14	9107.81
	SABIC	9104.91	9075.39	9065.07	9057.06
	entropy	1	0.696447	0.534239	0.636217
	Class proportion	1	.89/.11	.19/.57/.24	.28/.13/.52/.07
Peer Relationship Problems	BIC	7839.84	7798.88	7773.71	7795.22
	SABIC	7827.15	7773.5	7735.65	7744.47
	entropy	1	0.764209	0.739179	0.547993
	Class proportion	1	.88/.12	.79/.09/.12	.34/.46/.09/.12
Prosocial Behaviours	BIC	7967.02	7949.44	7949.44	7963.6
	SABIC	7954.34	7924.06	7911.38	7912.85
	entropy	1	0.514739	0.546164	0.590253
	Class proportion	1	.11/.89	.06/.20/.74	.06/.67/.17/.10
ST 6I: GMM group membership distribution by age at diagnois group
	Age at Diagnosis	Early childhood emergent	Late childhood emergent	A third group
Total Difficulties	5	78	<10
	7	76	<10
	11	86	12
	14	60	<10
	ꭓ2 = 9.1525, df = 3, P = 0.02733
Emotional Symptoms	5	13	60	<10
	7	10	66	<10
	11	10	71	17
	14	<10	54	<10
	ꭓ2 = 12.641, df = 6, P = 0.04911
Conduct Problems	5	49	32
	7	60	18
	11	80	18
	14	55	13
	ꭓ2 = 12.824, df = 3, P = 0.005033
Hyperactivity/Inattention	5	79	<10
	7	76	<10
	11	82	16
	14	52	16
	ꭓ2 = 25.279, df = 3, P = 1.35e-05
Peer Relationship Problems	5	64	11	<10
	7	60	11	<10
	11	76	<10	16
	14	57	<10	<10
	ꭓ2 = 11.577, df = 6, P = 0.07209
Prosocial behaviours	5	13	68
	7	<10	72
	11	11	87
	14	<10	61
	ꭓ2 = 2.8838, df = 3, P = 0.4099
ST 6J: Results of latent growth curve models
						z-test of difference between early and late groups
		Intercept		Slope		Intercept	Slope
		Coefficient [95% confidence intervals]	P	Coefficient [95% confidence intervals]	P	Z-test P	Z-test P
Total Difficulties	Early(N = 257)	13.87 [ 13.02 , 14.71 ]	<.001	-0.07 [ -0.15 , 0 ]	0.0391	3.56817e-05	0.000151222
	Late(N = 68)	10.04 [ 8.44 , 11.65 ]	<.001	0.25 [ 0.1 , 0.4 ]	<.001
	No diagnosis(N = 6047)	7.14 [7.01 , 7.27]	<.001	-0.04 [-0.05 , -0.03]	<.001
Emotional Symptoms	Early	1.67 [ 1.43 , 1.92 ]	<.001	0.06 [ 0.04 , 0.09 ]	<.001	0.00231671	0.00606955
	Late	0.95 [ 0.55 , 1.34 ]	<.001	0.13 [ 0.08 , 0.17 ]	<.001
	No diagnosis	1.03 [0.99 , 1.07]	<.001	0.05 [0.05 , 0.06]	<.001
Hyperactivity-Inattention	Early	6.25 [ 5.92 , 6.57 ]	<.001	-0.06 [ -0.09 , -0.03 ]	<.001	1.68894e-06	3.82557e-05
	Late	4.37 [ 3.67 , 5.07 ]	<.001	0.1 [ 0.04 , 0.17 ]	<.001
	No diagnosis	3.53 [3.47 , 3.59]	<.001	-0.08 [-0.08 , -0.07]	<.001
Prosocial Behaviours	Early	7.04 [ 6.78 , 7.31 ]	<.001	0 [ -0.02 , 0.02 ]	0.827	0.00340085	0.188574
	Late	7.85 [ 7.39 , 8.32 ]	<.001	-0.03 [ -0.08 , 0.01 ]	0.145
	No diagnosis	8.34 [8.29 , 8.38]	<.001	0.02 [0.02 , 0.03]	<.001
Conduct Problems	Early	4.07 [ 3.77 , 4.37 ]	<.001	-0.12 [ -0.14 , -0.09 ]	<.001	0.0094602	0.00716454
	Late	3.17 [ 2.56 , 3.78 ]	<.001	-0.04 [ -0.09 , 0.01 ]	0.0976
	No diagnosis	1.57 [1.53 , 1.62]	<.001	-0.04 [-0.04 , -0.03]	<.001
Peer Relationship Problems	Early	1.9 [ 1.67 , 2.14 ]	<.001	0.03 [ 0.01 , 0.05 ]	<.001	0.0117012	0.00215579
	Late	1.3 [ 0.9 , 1.7 ]	<.001	0.1 [ 0.06 , 0.14 ]	<.001
	No diagnosis	0.86 [0.82 , 0.90]	<.001	0.04 [0.03 , 0.04]	<.001

## Sheet: ST7
ST 7: Associations between SDQ total trajectory group membership and mental health outcomes across cohorts
We report associations between SDQ total difficulties trajectory group membership and sex with later mental health outcomes in MCS, LSAC-B, and LSAC-K. Estimates, standard errors (SE), and p-values (P) are presented. Logistic regression was used for binary outcomes (e.g., mental health diagnoses, suicidal ideation), with estimates representing log(odds ratios). Poisson regression was used for ske…
MCS					LSAC-B					LSAC-K
	estimate	SE	P			estimate	SE	P			estimate	SE	P
Mental Health Diagnosis					Anxiety Diagnosis					Anxiety Diagnosis
(Intercept)	-0.30009	0.79755	0.70672		(Intercept)	-5.6402	1.14257	7.95683e-07		(Intercept)	-1.91004	0.77151	0.013
GMM Total Difficulties Group	0.43359	0.40527	0.28468		GMM Total Difficulties Group	2.40098	0.47956	5.5381e-07		GMM Total Difficulties Group	1.39663	0.48514	0.00399202
Sex	-0.18127	0.43914	0.67977		Sex	1.14393	0.50207	0.023		Sex	0.5268	0.56325	0.35
Suicidal Ideation					Depression Diagnosis					Depression Diagnosis
(Intercept)	-4.9332	1.34682	0.00024943		(Intercept)	-5.14665	1.31551	9.14282e-05		(Intercept)	-2.84434	0.93477	0.002
GMM Total Difficulties Group	1.99195	0.65886	0.0025		GMM Total Difficulties Group	2.14289	0.60142	0.000366596		GMM Total Difficulties Group	1.62969	0.57632	0.00468728
Sex	-0.3742	0.57571	0.5157		Sex	0.1744	0.56109	0.756		Sex	0.53696	0.64856	0.408
SMFQ*					SMFQ*					SMFQ*
(Intercept)	0.88811	0.11888	7.9892e-14		(Intercept)	0.57549	0.15824	0.00027592		(Intercept)	1.57596	0.13166	5.10357e-33
GMM Total Difficulties Group	0.21825	0.06147	0.000384321		GMM Total Difficulties Group	0.52432	0.07351	9.81917e-13		GMM Total Difficulties Group	0.39658	0.08318	1.86093e-06
Sex	0.52323	0.06267	6.86718e-17		Sex	0.45082	0.07397	1.09771e-09		Sex	0.24645	0.09723	0.011
# Self-harm behaviour*					Self-harm Thought					Self-harm Thought
(Intercept)	1.19243	0.66908	0.07472		(Intercept)	-4.65945	1.13223	3.86732e-05		(Intercept)	-1.49322	0.79638	0.061
GMM Total Difficulties Group	0.19114	0.3098	0.53725		GMM Total Difficulties Group	1.50064	0.49236	0.002		GMM Total Difficulties Group	0.46194	0.51362	0.368
Sex	-0.08784	0.26985	0.74478		Sex	1.02009	0.49715	0.04		Sex	0.51878	0.60987	0.395
					Self-harm Action					Self-harm Action
					(Intercept)	-6.53262	1.68133	0.000102167		(Intercept)	-4.54561	1.33757	0.001
					GMM Total Difficulties Group	1.69566	0.71755	0.018		GMM Total Difficulties Group	1.12144	0.8264	0.175
					Sex	1.30168	0.65727	0.048		Sex	1.3819	0.84989	0.104
					Suicidal Ideation					Suicidal Ideation
					(Intercept)	-4.02607	1.24141	0.001		(Intercept)	-1.97343	0.85387	0.021
					GMM Total Difficulties Group	1.06219	0.56624	0.061		GMM Total Difficulties Group	0.56317	0.54983	0.306
					Sex	0.56088	0.56783	0.323		Sex	0.54078	0.63133	0.392
					Suicidal Plan					Suicidal Plan
					(Intercept)	-5.17987	1.52852	0.001		(Intercept)	-3.18283	1.02923	0.002
					GMM Total Difficulties Group	1.03957	0.67222	0.122		GMM Total Difficulties Group	0.89836	0.64746	0.165
					Sex	1.05544	0.65745	0.108		Sex	0.91578	0.70888	0.196
					Suicidal Attempt					Suicidal Attempt
					(Intercept)	-6.35245	2.0001	0.001		(Intercept)	-5.19096	1.37323	0.000156762
					GMM Total Difficulties Group	1.37376	0.87097	0.115		GMM Total Difficulties Group	1.45992	0.81977	0.075
					Sex	1.1197	0.80872	0.166		Sex	1.82767	0.82439	0.027

## Sheet: ST8
ST 8: Linear Regression, relative importance analysis, and mediation analysis
Results from multiple regression, relative importance analysis, and mediation analysis examining explanatory factors for age at autism diagnosis across different samples, including MCS, LSAC-B cohort, the expanded MCS sample to additionally include autistic individuals with co-occurring ADHD, and the imputed MCS sample. Explanatory factors included cognitive aptitude, socioeconomic status (SES), …
MCS
	Multiple Regression		Relative Importance				Mediation Analysis
Predictor	Coefficient [95% confidence intervals]	P	R²	Percentage of total R²	Rank		Predictor	Coefficient [95% confidence intervals]	Standard Error	P	R²
(Intercept)	7.34 [2.76,11.91]	<.001					Total Difficulties				0.069
Sex	0.27 [-0.82,1.36]	0.622	0.01	0.0291	7		Constant	-0.58 [-1.08,-0.04]	0.269	0.032
Cognitive ability	0.01 [-0.25,0.26]	0.963	0.001	0.0041	11		Sex	0.45 [0.06,0.81]	0.2	0.025
Ethnicity	0.44 [-1.45,2.34]	0.642	0.001	0.0029	12		Cognitive ability	0.05 [-0.11,0.23]	0.089	0.555
MAD	0.04 [-0.06,0.14]	0.468	0.002	0.005	10		Ethnic Minority	-0.02 [-0.21,0.19]	0.097	0.856
SES	-0.3 [-0.65,0.06]	0.101	0.019	0.0531	5		MAD	-0.09 [-0.26,0.10]	0.092	0.341
Deprivation	0.22 [-0.06,0.51]	0.121	0.015	0.0433	6		SES	-0.11 [-0.30,0.08]	0.097	0.276
Total Difficulties	3.28 [2.04,4.53]	<0.001	0.21	0.5995	1		Deprivation	-0.01 [-0.22,0.18]	0.101	0.939
Emotional Symptoms	-0.72 [-1.83,0.39]	0.202	0.008	0.0227	9		Emotional Symptoms				0.129
Conduct Problems	0.46 [-0.83,1.76]	0.481	0.02	0.0558	4		Constant	-0.64 [-1.11,-0.04]	0.258	0.013
Hyeractivity/Inattention	-1.04 [-2.29,0.21]	0.101	0.009	0.0259	8		Sex	0.50 [0.09,0.84]	0.186	0.007
Peer Relationship Problems	0.11 [-1.00,1.23]	0.843	0.022	0.0622	3		Cognitive ability	0.16 [-0.01,0.32]	0.087	0.074
Prosocial Behaviours	-0.58 [-1.62,0.45]	0.267	0.034	0.0965	2		Ethnic Minority	0.02 [-0.17,0.23]	0.101	0.848
Observations	125						MAD	-0.04 [-0.26,0.15]	0.103	0.685
R2 / R2 adjusted	0.35 / 0.28		0.351	1			SES	-0.05 [-0.23,0.14]	0.097	0.625
F-statistic: 5.02 on 12 and 112 DF, P : 1.27E-06							Deprivation	-0.20 [-0.41,0.00]	0.103	0.058
							Conduct Problems				0.045
							Constant	-0.21 [-0.75,0.33]	0.278	0.446
							Sex	0.16 [-0.22,0.59]	0.214	0.441
							Cognitive ability	0.05 [-0.11,0.23]	0.088	0.575
							Ethnic Minority	-0.03 [-0.20,0.22]	0.105	0.791
							MAD	-0.05 [-0.23,0.14]	0.095	0.614
							SES	-0.16 [-0.36,0.06]	0.109	0.154
							Deprivation	-0.04 [-0.23,0.18]	0.102	0.72
							Hyperactivity/Inattention				0.021
							Constant	0.06 [-0.46,0.59]	0.267	0.829
							Sex	-0.04 [-0.43,0.36]	0.194	0.817
							Cognitive ability	0.13 [-0.01,0.31]	0.082	0.116
							Ethnic Minority	-0.03 [-0.19,0.22]	0.099	0.729
							MAD	-0.01 [-0.18,0.19]	0.095	0.937
							SES	-0.02 [-0.23,0.21]	0.111	0.881
							Deprivation	-0.03 [-0.26,0.15]	0.105	0.743
							Peer Relationship Problems				0.048
							Constant	-0.23 [-0.77,0.35]	0.28	0.414
							Sex	0.18 [-0.25,0.58]	0.204	0.384
							Cognitive ability	0.03 [-0.15,0.22]	0.093	0.707
							Ethnic Minority	-0.11 [-0.29,0.10]	0.096	0.235
							MAD	-0.17 [-0.38,0.02]	0.102	0.094
							SES	0.04 [-0.16,0.25]	0.103	0.674
							Deprivation	-0.05 [-0.25,0.14]	0.1	0.596
							Prosocial Behaviours				0.055
							Constant	0.08 [-0.45,0.65]	0.284	0.775
							Sex	-0.06 [-0.48,0.35]	0.21	0.764
							Cognitive ability	0.15 [-0.05,0.31]	0.093	0.11
							Ethnic Minority	0.01 [-0.22,0.21]	0.104	0.962
							MAD	0.04 [-0.13,0.22]	0.094	0.657
							SES	0.16 [-0.02,0.38]	0.1	0.101
							Deprivation	-0.07 [-0.27,0.12]	0.1	0.489
							Age at diagnosis (DV)				0.37
							Constant	-0.11 [-0.61,0.37]	0.243	0.64
							Total Difficulties	0.53 [0.37,0.71]	0.087	<.001
							Emotional Symptoms	-0.12 [-0.27,0.05]	0.082	0.159
							Conduct Problems	0.06 [-0.08,0.20]	0.069	0.377
							Hyperactivity/Inattention	-0.14 [-0.27,0.00]	0.069	0.043
							Peer Relationship Problems	0.02 [-0.15,0.20]	0.089	0.838
							Prosocial Behaviours	-0.10 [-0.27,0.08]	0.087	0.276
							Sex	0.09 [-0.25,0.45]	0.181	0.626
							Cognitive ability	0.00 [-0.15,0.19]	0.085	0.963
							Ethnic Minority	0.04 [-0.16,0.21]	0.091	0.68
							MAD	0.06 [-0.13,0.23]	0.091	0.505
							SES	-0.15 [-0.32,0.02]	0.086	0.083
							Deprivation	0.14 [-0.04,0.32]	0.093	0.132
							Effects
							Indirect_Total Difficulties	0.15 [-0.14,0.48]	0.155	0.333
							Indirect_Emotional	-0.05 [-0.22,0.02]	0.054	0.406
							Indirect_Conduct	0.00 [-0.09,0.04]	0.029	0.909
							Indirect_Hyperactivity	0.00 [-0.07,0.09]	0.039	0.974
							Indirect_Peer	0.00 [-0.08,0.04]	0.026	0.954
							Indirect_Prosocial	-0.02 [-0.16,0.03]	0.042	0.609
							Total Indirect	0.08 [-0.24,0.44]	0.172	0.641
							Total effect	0.26 [-0.29,0.79]	0.282	0.356
							Note. The significance of the indirect effects was calculated with bootstrapped, bias-corrected, confidence intervals (.95).
LSAC-B
	Multiple Regression		Relative Importance				Mediation Analysis
Predictors	Coefficient [95% confidence intervals]	P	R²	Percentage	Rank		Predictor	Coefficient [95% confidence intervals]	Standard Error	P	R²
(Intercept)	10.88 [7.89,13.88]	<0.001					Total Difficulties				0.003
Sex	0.63 [-0.24,1.50]	0.151	0.024	0.138	4		Constant	1.45 [0.82,2.13]	0.338	<.001
Ethnic Minority	-1.1 [-2.65,0.44]	0.159	0.026	0.1513	3		Sex	0.02 [-0.18,0.21]	0.101	0.841
Maternal Age	-0.03 [-0.12,0.06]	0.513	0.001	0.0078	9		Ethnic Minority	-0.08 [-0.42,0.29]	0.173	0.649
SES	-0.1 [-0.44,0.25]	0.584	0.004	0.0238	8		Maternal Age	0.00 [-0.02,0.02]	0.01	0.83
Total Difficulties	0.09 [-1.14,1.31]	0.888	0.018	0.1055	5		SES	-0.01 [-0.09,0.06]	0.039	0.842
Emotional Symptoms	1.32 [-0.08,2.71]	0.064	0.047	0.2676	1		Emotional Symptoms				0.052
Conduct Problems	0.04 [-1.25,1.32]	0.955	0.001	0.0068	10		Constant	0.98 [0.42,1.66]	0.306	<.001
Hyeractivity/Inattention	0.46 [-0.59,1.51]	0.386	0.014	0.0834	6		Sex	0.07 [-0.12,0.23]	0.087	0.408
Peer Relationship Problems	-0.76 [-2.05,0.54]	0.25	0.007	0.042	7		Ethnic Minority	-0.22 [-0.35,-0.13]	0.055	<.001
Prosocial Behaviours	-0.72 [-1.53,0.10]	0.086	0.03	0.1739	2		Maternal Age	0.01 [-0.01,0.02]	0.009	0.543
Observations	114						SES	-0.05 [-0.11,0.02]	0.031	0.114
R2 / R2 adjusted	0.17 / 0.09		0.172	1			Conduct Problems				0.017
F-statistic: 2.17 on 10 and 103 DF, P :2.57E-02							Constant	1.01 [0.68,1.36]	0.173	<.001
							Sex	0.07 [-0.06,0.24]	0.075	0.366
							Ethnic Minority	0.12 [-0.14,0.47]	0.154	0.454
							Maternal Age	0.00 [-0.01,0.01]	0.005	0.945
							SES	0.00 [-0.05,0.05]	0.025	0.999
							Hyeractivity/Inattention				0.053
							Constant	1.09 [0.52,1.79]	0.315	0.001
							Sex	0.00 [-0.17,0.20]	0.092	0.963
							Ethnic Minority	-0.33 [-0.45,-0.21]	0.059	<.001
							Maternal Age	0.01 [-0.02,0.03]	0.01	0.434
							SES	-0.04 [-0.11,0.03]	0.038	0.318
							Peer Relationship Problems				0.037
							Constant	1.44 [0.89,1.97]	0.269	<.001
							Sex	-0.01 [-0.15,0.13]	0.074	0.88
							Ethnic Minority	0.05 [-0.23,0.44]	0.172	0.767
							Maternal Age	-0.01 [-0.02,0.01]	0.008	0.263
							SES	-0.04 [-0.09,0.02]	0.027	0.179
							Prosocial Behaviours				0.023
							Constant	1.85 [1.12,2.44]	0.335	<.001
							Sex	-0.13 [-0.35,0.07]	0.106	0.224
							Ethnic Minority	-0.09 [-0.44,0.32]	0.197	0.637
							Maternal Age	-0.01 [-0.03,0.02]	0.011	0.632
							SES	-0.02 [-0.09,0.07]	0.04	0.662
							Age at diagnosis (DV)				0.18
							Constant	10.45 [6.26,14.26]	2.094	0
							Total Difficulties	0.09 [-1.40,1.43]	0.728	0.904
							Emotional Symptoms	1.32 [-0.48,2.97]	0.865	0.127
							Conduct Problems	0.04 [-1.06,1.34]	0.622	0.953
							Hyeractivity/Inattention	0.46 [-0.83,1.61]	0.602	0.444
							Peer Relationship Problems	-0.76 [-2.17,0.75]	0.726	0.297
							Prosocial Behaviours	-0.72 [-1.50,0.09]	0.414	0.084
							Sex	0.63 [-0.36,1.51]	0.468	0.176
							Ethnic Minority	-1.10 [-2.03,-0.18]	0.482	0.022
							Maternal Age	-0.03 [-0.12,0.06]	0.048	0.534
							SES	-0.10 [-0.41,0.24]	0.164	0.562
							Effects
							Indirect_Total Difficulties	-0.01 [-0.42,0.28]	0.17	0.972
							Indirect_Emotional	-0.26 [-1.14,0.03]	0.253	0.31
							Indirect_Conduct	0.01 [-0.21,0.43]	0.16	0.966
							Indirect_Hyperactivity	-0.16 [-0.71,0.22]	0.236	0.486
							Indirect_Peer	0.00 [-0.40,0.48]	0.22	0.986
							Indirect_Prosocial	0.18 [-0.09,0.85]	0.213	0.411
							Total Indirect	-0.24 [-1.12,0.71]	0.46	0.6
							Total effect	-0.84 [-2.02,0.37]	0.619	0.176
							Note. The significance of the indirect effects was calculated with bootstrapped, bias-corrected, confidence intervals (.95).
MCS expanded to include autistic individuals with co-occurring ADHD
	Multiple Regression		Relative Importance				Mediation Analysis
Predictor	Coefficient [95% confidence intervals]	P	R²	Percentage of total R²	Rank		Predictor	Coefficient [95% confidence intervals]	Standard Error	P	R²
(Intercept)	7.85 [4.01,11.69]	<.001					Total Difficulties				0.035
Sex	0.92 [-0.20,2.04]	0.1073	0.019	0.1301	3		Constant	1.15 [0.79,1.52]	0.187783	<.001
Cognitive Ability	-0.14 [-0.38,0.10]	0.2606	0.01	0.068	5		Sex	0.11 [-0.05,0.30]	0.0888802	0.218053
Ethnic Minority	0.76 [-1.00,2.51]	0.3976	0.002	0.0149	11		Cognitive ability	0.03 [-0.01,0.07]	0.0198673	0.122168
MAD	0.10 [-0.71,0.92]	0.8039	0.001	0.0045	12		Ethnic Minority	-0.08 [-0.35,0.21]	0.14013	0.569683
SES	-0.24 [-0.56,0.07]	0.1316	0.01	0.064	6		MAD	0.05 [-0.10,0.18]	0.0680132	0.468141
Deprivation	0.14 [-0.15,0.43]	0.3421	0.006	0.0396	7		SES	0.00 [-0.06,0.05]	0.0270762	0.928917
Total Difficulties	1.54 [0.14,2.95]	0.0314	0.047	0.3152	1		Deprivation	-0.02 [-0.07,0.02]	0.0240812	0.376188
Emotional Symptoms	-0.16 [-1.30,0.97]	0.7755	0.006	0.038	8		Emotional Symptoms				0.128
Conduct Problems	-0.14 [-0.80,0.52]	0.67	0.002	0.0157	10		Constant	0.79 [0.47,1.19]	0.175678	<.001
Hyeractivity/Inattention	-0.42 [-1.74,0.90]	0.5287	0.003	0.0233	9		Sex	0.30 [0.12,0.48]	0.0888566	0.00059975
Peer Relationship Problems	0.87 [-0.17,1.92]	0.1011	0.031	0.2103	2		Cognitive ability	0.02 [-0.02,0.05]	0.0182015	0.388782
Prosocial Behaviours	-0.55 [-1.51,0.42]	0.266	0.011	0.0764	4		Ethnic Minority	-0.04 [-0.35,0.26]	0.152438	0.790901
Observations	164						MAD	0.09 [-0.04,0.20]	0.0622597	0.152483
R2 / R2 adjusted	0.15/0.08		0.148	1			SES	0.01 [-0.04,0.06]	0.0240314	0.694455
F-statistic: 2.21 on 12 and 151 DF, P : 1.36E-02							Deprivation	-0.06 [-0.11,-0.02]	0.0212956	0.00227201
							Conduct Problems				0.117
							Constant	2.25 [1.60,2.94]	0.331252	<.001
							Sex	-0.05 [-0.31,0.25]	0.144734	0.749997
							Cognitive ability	0.08 [0.02,0.13]	0.0292803	0.0095261
							Ethnic Minority	-0.24 [-0.71,0.36]	0.282959	0.390649
							MAD	-0.24 [-0.50,-0.03]	0.121738	0.0444857
							SES	-0.08 [-0.17,0.01]	0.0448926	0.0882314
							Deprivation	0.01 [-0.06,0.09]	0.038054	0.793743
							Hyperactivity/Inattention				0.018
							Constant	1.16 [0.85,1.47]	0.160915	<.001
							Sex	0.03 [-0.11,0.18]	0.0748191	0.704346
							Cognitive ability	0.02 [-0.01,0.05]	0.0139275	0.238262
							Ethnic Minority	-0.01 [-0.21,0.24]	0.116993	0.920024
							MAD	0.00 [-0.09,0.11]	0.0525223	0.94323
							SES	0.02 [-0.03,0.06]	0.0232411	0.490582
							Deprivation	-0.02 [-0.06,0.01]	0.019737	0.289052
							Peer Relationship Problems				0.026
							Constant	1.65 [1.27,2.07]	0.202597	<.001
							Sex	0.03 [-0.14,0.22]	0.090847	0.721405
							Cognitive ability	0.01 [-0.03,0.05]	0.02047	0.584145
							Ethnic Minority	-0.19 [-0.45,0.14]	0.147528	0.202154
							MAD	-0.08 [-0.21,0.05]	0.0671826	0.21312
							SES	0.03 [-0.03,0.08]	0.0260736	0.329612
							Deprivation	0.00 [-0.04,0.05]	0.0244507	0.980557
							Prosocial Behaviours				0.024
							Constant	1.66 [1.27,2.06]	0.201946	<.001
							Sex	-0.02 [-0.19,0.15]	0.0873184	0.855042
							IQ	0.03 [-0.01,0.06]	0.0179111	0.101333
							Ethnic Minority	0.09 [-0.29,0.46]	0.183036	0.624359
							MAD	0.07 [-0.09,0.20]	0.0736089	0.330569
							SES	-0.01 [-0.06,0.05]	0.0290243	0.786956
							Deprivation	0.02 [-0.03,0.08]	0.0270678	0.36422
							Age at diagnosis (DV)				0.14
							Constant	7.85 [4.34,12.63]	2.05652	<.001
							Total Difficulties	1.54 [0.10,2.99]	0.70995	0.0295871
							Emotional Symptoms	-0.16 [-1.40,1.14]	0.631675	0.79501
							Conduct Problems	-0.14 [-0.78,0.46]	0.308287	0.643164
							Hyperactivity/Inattention	-0.42 [-1.51,0.58]	0.55847	0.450624
							Peer Relationship Problems	0.87 [-0.15,1.96]	0.537326	0.103736
							Prosocial Behaviours	-0.55 [-1.58,0.57]	0.546048	0.31789
							Sex	0.92 [-0.11,2.06]	0.546109	0.0930548
							Cognitive ability	-0.14 [-0.37,0.10]	0.120663	0.258213
							Ethnic Minority	0.76 [-1.23,2.41]	0.937945	0.420697
							MAD	0.10 [-0.69,1.07]	0.451687	0.819747
							SES	-0.24 [-0.56,0.04]	0.153139	0.113557
							Deprivation	0.14 [-0.18,0.43]	0.147417	0.341867
							Effects
							Indirect_Total Difficulties	0.14 [-0.31,1.05]	0.312099	0.652571
							Indirect_Emotional	-0.05 [-0.68,0.33]	0.240084	0.830192
							Indirect_Conduct	0.07 [-0.20,0.71]	0.208235	0.71913
							Indirect_Hyperactivity	-0.01 [-0.39,0.13]	0.107935	0.900888
							Indirect_Peer	-0.18 [-0.84,0.12]	0.232815	0.447703
							Indirect_Prosocial	-0.10 [-0.88,0.10]	0.187856	0.57851
							Total Indirect	-0.13 [-1.25,1.08]	0.578588	0.821325
							Total effect	1.41 [-1.36,4.02]	1.34327	0.29522
							Note. The significance of the indirect effects was calculated with bootstrapped, bias-corrected, confidence intervals (.95).
MCS with imputed data
	Multiple Regression (2-class GMM models)		Relative Importance				Mediation Analysis
Predictor	Coefficient [95% confidence intervals]	P	R²	Percentage of total R²	Rank		Predictor	B[95% Coefficient]	SE	P	R²
(Intercept)	-2.35 [-3.69,-1.01]	0.001					Total Difficulties				0.105
Sex	0.21 [-0.20,0.62]	0.318	0.003	0.0058	9		Constant	1.56 [1.37,1.74]	0.0933978	<.001
Cognitive Ability	0.03 [-0.02,0.08]	0.277	0.022	0.0365	6		Sex	0.10 [0.01,0.19]	0.0425714	0.0138048
Ethnic Minority	0.34 [-0.21,0.90]	0.224	0.001	0.0014	11		Cognitive ability	-0.04 [-0.05,-0.03]	0.00436091	<.001
MAD	-0.12 [-0.39,0.16]	0.402	0.001	0.0024	10		Ethnic Minority	-0.03 [-0.17,0.10]	0.0667716	0.679813
SES	-0.08 [-0.19,0.02]	0.132	0.004	0.0068	8		MAD	-0.01 [-0.07,0.05]	0.0307805	0.63126
Deprivation	0.04 [-0.07,0.14]	0.499	0.001	0.0014	12		SES	0.01 [-0.01,0.04]	0.0117627	0.267116
Total Difficulties	1.82 [1.16,2.48]	<0.001	0.153	0.2546	1		Deprivation	-0.02 [-0.04,0.00]	0.0112596	0.0954249
Emotional Symptoms	0.54 [0.08,1.00]	0.022	0.036	0.0608	5		Emotional Symptoms				0.084
Conduct Problems	0.49 [-0.05,1.03]	0.073	0.018	0.0304	7		Constant	1.01 [0.84,1.16]	0.0808036	<.001
Hyeractivity/Inattention	1.41 [0.88,1.93]	<0.001	0.117	0.1951	3		Sex	0.18 [0.10,0.27]	0.0432682	<.001
Peer Relationship Problems	0.66 [0.12,1.20]	0.017	0.095	0.159	4		Cognitive ability	-0.02 [-0.03,-0.01]	0.00337569	<.001
Prosocial Behaviours	2.58 [2.09,3.08]	<0.001	0.147	0.2456	2		Ethnic Minority	-0.11 [-0.19,-0.02]	0.0430406	0.00818618
Observations	621						MAD	0.03 [-0.02,0.08]	0.0259552	0.251222
R2 / R2 adjusted	0.60 / 0.59		0.598	1			SES	0.00 [-0.02,0.02]	0.0101367	0.659617
F-statistic: 53.95 on 12 and 608 DF, P : < 2.2e-16							Deprivation	-0.02 [-0.04,0.00]	0.0102944	0.0153323
							Conduct Problems				0.015
							Constant	1.20 [1.06,1.33]	0.0659254	<.001
	Multiple Regression (optimal GMM models)		Relative Importance				Sex	0.01 [-0.05,0.07]	0.0309988	0.75947
Predictor	Coefficient [95% confidence intervals]	P	R²	Percentage of total R²	Rank		Cognitive ability	-0.01 [-0.01,0.00]	0.00277861	0.065533
(Intercept)	2.49 [0.82,4.17]	0.004					Ethnic Minority	-0.04 [-0.11,0.05]	0.0399721	0.326121
Sex	2.49 [0.82 – 4.17]	0.095	0.006	0.0118	6		MAD	-0.03 [-0.07,0.02]	0.0219741	0.181664
Cognitive Ability	-0.08 [-0.13,-0.02]	0.004	0.037	0.0719	3		SES	-0.01 [-0.03,0.01]	0.00951747	0.451899
Ethnic Minority	0.05 [-0.57,0.67]	0.874	0.001	0.001	12		Deprivation	-0.01 [-0.03,0.01]	0.00804345	0.198122
MAD	-0.12 [-0.43,0.19]	0.446	0.002	0.0032	10		Hyperactivity/Inattention				0.105
SES	-0.18 [-0.31,-0.06]	0.005	0.006	0.0115	7		Constant	1.80 [1.63,1.98]	0.0878523	<.001
Deprivation	0.05 [-0.07,0.16]	0.451	0.001	0.0024	11		Sex	0.04 [-0.04,0.12]	0.0406735	0.300166
Total Difficulties	3.18 [2.60,3.76]	<0.001	0.255	0.4955	1		Cognitive ability	-0.04 [-0.05,-0.03]	0.00487184	<.001
Emotional Symptoms (4 classes)	-0.13 [-0.34,0.09]	0.251	0.003	0.0068	8		Ethnic Minority	-0.03 [-0.16,0.08]	0.0623777	0.633322
Conduct Problems (3 classes)	0.00 [-0.29,0.29]	1	0.003	0.0062	9		MAD	-0.05 [-0.11,0.01]	0.029819	0.123132
Hyeractivity/Inattention	1.69 [1.11,2.26]	<0.001	0.175	0.34	2		SES	0.04 [0.02,0.06]	0.0117782	0.00169464
Peer Relationship Problems (3 classes)	0.02 [-0.21,0.26]	0.835	0.019	0.0378	4		Deprivation	-0.02 [-0.04,0.00]	0.0111333	0.048495
Prosocial Behaviours (4 classes)	-0.12 [-0.44,0.20]	0.465	0.006	0.0121	5		Peer Relationship Problems				0.081
Observations	621						Constant	1.59 [1.40,1.76]	0.0911965	<.001
R2 / R2 adjusted	0.52 / 0.51		0.515	1			Sex	0.08 [-0.01,0.16]	0.0428898	0.0613909
F-statistic: 53.75 on 12 and 608 DF, P : < 2.2e-16							Cognitive ability	-0.03 [-0.04,-0.02]	0.00442353	<.001
							Ethnic Minority	-0.09 [-0.22,0.03]	0.0641715	0.155813
							MAD	-0.03 [-0.08,0.04]	0.0311982	0.408448
							SES	0.00 [-0.02,0.03]	0.0118185	0.752524
							Deprivation	0.00 [-0.02,0.02]	0.0109522	0.680936
							Prosocial Behaviours				0.249
							Constant	1.83 [1.68,1.96]	0.0714135	<.001
							Sex	0.07 [0.00,0.14]	0.033884	0.0391164
							Cognitive ability	-0.05 [-0.06,-0.04]	0.00374785	<.001
							Ethnic Minority	-0.05 [-0.15,0.05]	0.0507081	0.325401
							MAD	-0.02 [-0.06,0.03]	0.0241364	0.478418
							SES	-0.02 [-0.04,-0.01]	0.0091002	0.00888702
							Deprivation	0.00 [-0.02,0.02]	0.0090678	0.988004
							Age at diagnosis (DV)				0.44
							Constant	-2.35 [-3.47,-1.12]	0.601443	<.001
							Total Difficulties	1.82 [1.04,2.60]	0.393024	<.001
							Emotional Symptoms	0.54 [0.12,0.97]	0.220974	0.0150731
							Conduct Problems	0.49 [-0.01,0.99]	0.26188	0.0598819
							Hyperactivity/Inattention	1.41 [0.84,2.03]	0.308218	<.001
							Peer Relationship Problems	0.66 [0.08,1.22]	0.291755	0.0232182
							Prosocial Behaviours	2.58 [2.04,3.08]	0.257779	<.001
							Sex	0.21 [-0.20,0.63]	0.214763	0.329251
							Cognitive ability	0.03 [-0.02,0.07]	0.0247437	0.257243
							Ethnic Minority	0.34 [-0.26,0.92]	0.290482	0.237761
							MAD	-0.12 [-0.42,0.13]	0.14306	0.413739
							SES	-0.08 [-0.19,0.02]	0.0539672	0.12841
							Deprivation	0.04 [-0.07,0.15]	0.055797	0.517462
							Effects
							Indirect_Total Difficulties	0.03 [-0.28,0.39]	0.15996	0.842491
							Indirect_Emotional	0.03 [-0.03,0.14]	0.0403574	0.508602
							Indirect_Conduct	-0.04 [-0.15,0.01]	0.0367358	0.272897
							Indirect_Hyperactivity	-0.08 [-0.32,0.14]	0.113538	0.483525
							Indirect_Peer	-0.05 [-0.21,0.04]	0.0626814	0.459553
							Indirect_Prosocial	-0.18 [-0.52,0.11]	0.16561	0.268436
							Total Indirect	-0.29 [-1.11,0.48]	0.401684	0.468792
							Total effect	0.13 [-0.91,1.14]	0.528176	0.810507
							Note. The significance of the indirect effects was calculated with bootstrapped, bias-corrected, confidence intervals (.95).

## Sheet: ST9
ST 9: Linear latent growth curve model (LGCM) results stratified by age at diagnosis and sex in autistic cohorts
Results from linear latent growth curve models (LGCM) fitted to SDQ total difficulties and subscale scores across autistic cohorts. Models were stratified by age at diagnosis (9A) and by sex (9B). For age-stratified models, individuals were categorized into Early, Late, and No Diagnosis groups based on the age at first reported autism diagnosis, using a cohort-specific threshold of 9 or 11 years …
ST 9A: Linear models stratified by age at diagnosis group						z-test of difference between early and late groups												z-test of difference between early and late groups
Total Difficulties		Intercept		Slope		Intercept	Slope	Notes		Notes		Prosocial Behaviours		Intercept		Slope		Intercept	Slope	Notes
Cohort(Early/Late cut)		Coefficient [95% confidence intervals]	P	Coefficient [95% confidence intervals]	P	Z-test P	Z-test P					Cohort		Coefficient [95% confidence intervals]	P	Coefficient [95% confidence intervals]	P	Z-test P	Z-test P
MCS (11)	Early	12.00 [10.62 , 13.37]	<.001	0.20 [0.09 , 0.31]	<.001	0.00152573	<.001					MCS	Early	6.46 [5.98 , 6.95]	<.001	0.04 [0.00 , 0.07]	0.035	<.001	<.001
	Late	8.57 [6.97 , 10.18]	<.001	0.54 [0.40 , 0.69]	<.001								Late	8.48 [7.94 , 9.02]	<.001	-0.11 [-0.16 , -0.05]	<.001
	No diagnosis	7.14 [7.01 , 7.27]	<.001	-0.04 [-0.05 , -0.03]	<.001								No diagnosis	8.34 [8.29 , 8.38]	<.001	0.02 [0.02 , 0.03]	<.001
Co-occurring-ADHD-inclusive MCS (11)	Early	12.35 [11.19 , 13.51]	<.001	0.27 [0.18 , 0.37]	<.001	2.0344e-05	0.00142354					Co-occurring-ADHD-inclusive MCS	Early	6.76 [6.37 , 7.15]	<.001	0.01 [-0.02 , 0.05]	0.395	<.001	0.000759614
	Late	8.33 [6.88 , 9.77]	<.001	0.55 [0.41 , 0.69]	<.001								Late	8.36 [7.83 , 8.89]	<.001	-0.10 [-0.15 , -0.05]	<.001
	No diagnosis	7.14 [7.01 , 7.27]	<.001	-0.04 [-0.05 , -0.03]	<.001								No diagnosis	8.34 [8.29 , 8.38]	<.001	0.02 [0.02 , 0.03]	<.001
GUI-98'(9)	Early	18.28 [16.62 , 19.93]	<.001	-1.36 [-2.34 , -0.39]	0.006	7.17704e-05	0.000874273			variance of sweep1 constrained to 1		GUI-98'	Early	6.80 [6.09, 7.52]	<.001	0.49 [0.15, 0.82]	0.004	0.00934854	<.001
	Late	13.51 [11.83 , 15.19]	<.001	0.83 [-0.02 , 1.68]	0.057								Late	7.97 [7.47, 8.48]	<.001	-0.35 [-0.65, -0.05]	0.023
	No diagnosis	7.07 [6.94 , 7.19]	<.001	-0.44 [-0.5 , -0.37]	<.001								No diagnosis	8.92 [8.89, 8.96]	<.001	-0.10 [-0.13, -0.08]	<.001
LSAC-B(9)	Early	16.40 [15.49, 17.31]	<.001	-0.19 [-0.38, -0.00]	0.044	0.00657548	<.001					LSAC-B	Early	6.10 [5.64, 6.57]	<.001	0.14 [0.03, 0.25]	0.015	<.001	<.001
	Late	14.72 [13.93, 15.52]	<.001	0.73 [0.49, 0.97]	<.001								Late	7.65 [7.20, 8.11]	<.001	-0.21 [-0.32, -0.10]	<.001
	No diagnosis	12.56 [ 12.43 , 12.68 ]	<.001	-0.00 [-0.03, 0.03]	0.831426								No diagnosis	8.34 [8.27, 8.40]	<.001	0.05 [0.03, 0.07]	<.001
LSAC-K(11)	Early	16.06 [14.99, 17.13]	<.001	0.02 [-0.27, 0.31]	0.889	0.0431814	0.0256404			variance of latent slope constrained to 1		LSAC-K	Early	5.98 [5.39, 6.58]	<.001	0.11 [0.01, 0.21]	0.038	0.00290204	0.00170742
	Late	14.10 [12.53, 15.67]	<.001	0.62 [0.17, 1.06]	0.007								Late	7.28 [6.68, 7.89]	<.001	-0.14 [-0.26, -0.02]	0.024
	No diagnosis	12.79 [12.63, 12.96]	<.001	-0.07 [-0.11, -0.02]	0.004								No diagnosis	8.20 [8.14, 8.26]	<.001	0.03 [0.01, 0.04]	<.001
MCS-Males (11)	Early (N = 89)	13.02 [11.52, 14.53]	<.001	0.14 [0.03, 0.26]	0.017	0.00162521	0.000575641					MCS-Males	Early	6.14 [5.60, 6.67]	<.001	0.04 [0.00, 0.08]	0.03	<.001	<.001
	Late (N = 47)	9.08 [7.15, 11.01]	<.001	0.52 [0.34, 0.70]	<.001								Late	8.20 [7.62, 8.77]	<.001	-0.09 [-0.14, -0.04]	0.001
	No diagnosis (N = 2,882)	7.78 [7.59, 7.98]	<.001	-0.08 [-0.10, -0.07]	<.001								No diagnosis	8.09 [8.02, 8.16]	<.001	0.02 [0.02, 0.03]	<.001
						z-test of difference between early and late groups												z-test of difference between early and late groups
Emotional Symptoms		Intercept		Slope		Intercept	Slope	Notes				Conduct Problems		Intercept		Slope		Intercept	Slope	Notes
Cohort		Coefficient [95% confidence intervals]	P	Coefficient [95% confidence intervals]	P	Z-test P	Z-test P					Cohort		Coefficient [95% confidence intervals]	P	Coefficient [95% confidence intervals]	P	Z-test P	Z-test P
MCS	Early	1.09 [0.72 , 1.46]	<.001	0.19 [0.16 , 0.23]	<.001	0.806926	0.0673387					MCS	Early	2.69 [2.31 , 3.06]	<.001	-0.06 [-0.09 , -0.04]	<.001	0.164188	0.00139183
	Late	1.02 [0.58 , 1.46]	<.001	0.25 [0.20 , 0.30]	<.001								Late	2.25 [1.75 , 2.74]	<.001	0.01 [-0.02 , 0.05]	0.507
	No diagnosis	1.03 [0.99 , 1.07]	<.001	0.05 [0.05 , 0.06]	<.001								No diagnosis	1.57 [1.53 , 1.62]	<.001	-0.04 [-0.04 , -0.03]	<.001
Co-occurring-ADHD-inclusive MCS	Early	1.08 [0.76 , 1.40]	<.001	0.20 [0.17 , 0.23]	<.001	0.451025	0.0928239					Co-occurring-ADHD-inclusive MCS	Early	2.79 [2.45 , 3.14]	<.001	-0.04 [-0.07 , -0.01]	0.008	0.0461434	0.0186728
	Late	0.88 [0.47 , 1.29]	<.001	0.25 [0.20 , 0.30]	<.001								Late	2.21 [1.76 , 2.66]	<.001	0.02 [-0.01 , 0.06]	0.245
	No diagnosis	1.03 [0.99 , 1.07]	<.001	0.05 [0.05 , 0.06]	<.001								No diagnosis	1.57 [1.53 , 1.62]	<.001	-0.04 [-0.04 , -0.03]	<.001
GUI-98'	Early	4.68 [3.79 , 5.56]	<.001	-0.30 [-0.77 , 0.17]	0.21	0.00663463	0.0253602			variance of latent slope constrained to 1		GUI-98'	Early	2.74 [2.11 , 3.37]	<.001	-0.51 [-0.82 , -0.2]	0.001	0.439282	0.197993	variances of sweep1, sweep3, slope constrained to 1
	Late	3.25 [2.71 , 3.79]	<.001	0.33 [0.04 , 0.62]	0.026								Late	2.41 [1.86 , 2.96]	<.001	-0.24 [-0.5 , 0.03]	0.082
	No diagnosis	1.92 [1.87 , 1.97]	<.001	-0.04 [-0.07 , -0.01]	0.008								No diagnosis	1.17 [1.14 , 1.21]	<.001	-0.13 [-0.14,-0.11]	<.001
LSAC-B	Early	3.18 [2.60, 3.77]	<.001	0.02 [-0.11, 0.14]	0.779	0.0210954	<.001					LSAC-B	Early	2.98 [2.70, 3.27]	<.001	-0.11 [-0.17, -0.05]	0.001	0.214031	0.136713
	Late	2.27 [1.77, 2.77]	<.001	0.52 [0.37, 0.68]	<.001								Late	3.24 [2.95, 3.53]	<.001	-0.04 [-0.12, 0.03]	0.253
	No diagnosis	1.37 [1.31, 1.42]	<.001	0.10 [0.08, 0.11]	<.001								No diagnosis	2.69 [2.65, 2.73]	<.001	-0.09 [-0.10, -0.08]	<.001
LSAC-K	Early	2.62 [2.19, 3.05]	<.001	0.26 [0.16, 0.36]	<.001	0.0562529	0.0123987					LSAC-K	Early	3.28 [2.96, 3.59]	<.001	-0.10 [-0.16, -0.04]	0.002	0.135974	0.0605043
	Late	1.94 [1.39, 2.49]	<.001	0.49 [0.35, 0.64]	<.001								Late	2.93 [2.59, 3.27]	<.001	0.02 [-0.10, 0.13]	0.795
	No diagnosis	1.42 [1.36, 1.48]	<.001	0.08 [0.07, 0.10]	<.001								No diagnosis	2.74 [2.70, 2.78]	<.001	-0.09 [-0.10, -0.08]	<.001
MCS-Males	Early	1.36 [0.94, 1.79]	<.001	0.17 [0.13, 0.20]	<.001	0.89083	0.144044					MCS-Males	Early	2.96 [2.54, 3.38]	<.001	-0.08 [-0.11, -0.04]	<.001	0.0533944	0.00107348
	Late	1.41 [0.83, 1.98]	<.001	0.22 [0.15, 0.28]	<.001								Late	2.24 [1.64, 2.84]	<.001	0.02 [-0.03, 0.07]	0.439
	No diagnosis	1.12 [1.07, 1.17]	<.001	0.02 [0.01, 0.02]	<.001								No diagnosis	1.75 [1.69, 1.81]	<.001	-0.04 [-0.05, -0.04]	<.001
						z-test of difference between early and late groups												z-test of difference between early and late groups
Hyperactivity/Inattention		Intercept		Slope		Intercept	Slope	Notes				Peer relationship problems		Intercept		Slope		Intercept	Slope	Notes
Cohort		Coefficient [95% confidence intervals]	P	Coefficient [95% confidence intervals]	P	Z-test P	Z-test P					Cohort		Coefficient [95% confidence intervals]	P	Coefficient [95% confidence intervals]	P	Z-test P	Z-test P
MCS	Early	5.68 [5.14 , 6.22]	<.001	-0.04 [-0.08 , 0.00]	0.048	0.000136046	0.00220595					MCS	Early	2.32 [1.89 , 2.75]	<.001	0.12 [0.08 , 0.16]	<.001	0.00197167	0.00462143
	Late	4.05 [3.42 , 4.69]	<.001	0.06 [0.01 , 0.11]	0.022								Late	1.28 [0.78 , 1.78]	<.001	0.21 [0.16 , 0.26]	<.001
	No diagnosis	3.53 [3.47 , 3.59]	<.001	-0.08 [-0.08 , -0.07]	<.001								No diagnosis	0.86 [0.82 , 0.90]	<.001	0.04 [0.03 , 0.04]	<.001
Co-occurring-ADHD-inclusive MCS	Early	6.09 [5.62 , 6.57]	<.001	-0.02 [-0.05 , 0.02]	0.382	5.04979e-07	0.0143331					Co-occurring-ADHD-inclusive MCS	Early	2.14 [1.77 , 2.51]	<.001	0.14 [0.10 , 0.17]	<.001	0.001322	0.0186246
	Late	4.08 [3.46 , 4.70]	<.001	0.06 [0.01 , 0.11]	0.018								Late	1.16 [0.70 , 1.63]	<.001	0.21 [0.16 , 0.26]	<.001
	No diagnosis	3.53 [3.47 , 3.59]	<.001	-0.08 [-0.08 , -0.07]	<.001								No diagnosis	0.86 [0.82 , 0.90]	<.001	0.04 [0.03 , 0.04]	<.001
GUI-98'	Early	6.12 [5.28 , 6.95]	<.001	-0.63 [-1.05 , -0.21]	0.003	0.0457311	0.0166696			variance of sweep1 constrained to 1		GUI-98'	Early	4.50 [3.87, 5.13]	<.001	0.01 [-0.43, 0.45]	0.959	<.001	0.0392972	variance of sweep1 constrained to 1
	Late	5.00 [4.29, 5.72]	<.001	0.03 [-0.32, 0.37]	0.878								Late	3.01 [2.49, 3.53]	<.001	0.57 [0.26, 0.87]	<.001
	No diagnosis	2.86 [2.80, 2.92]	<.001	-0.35 [-0.38, -0.33]	<.001								No diagnosis	1.02 [0.98, 1.05]	<.001	0.11 [0.09, 0.14]	<.001
LSAC-B	Early	5.07 [4.72, 5.42]	<.001	-0.16 [-0.23, -0.09]	<.001	0.0458789	0.000411607					LSAC-B	Early	4.93 [4.63, 5.23]	<.001	0.12 [0.04, 0.19]	0.003	0.0118834	0.0294143
	Late	4.58 [4.26, 4.91]	<.001	0.06 [-0.04, 0.16]	0.242								Late	4.46 [4.26, 4.67]	<.001	0.23 [0.16, 0.30]	<.001
	No diagnosis	4.01 [3.96, 4.06]	<.001	-0.05 [-0.06, -0.03]	<.001								No diagnosis	4.41 [4.38, 4.45]	<.001	0.06 [0.05, 0.07]	<.001
LSAC-K	Early	4.62 [4.28, 4.97]	<.001	-0.09 [-0.16, -0.01]	0.031	0.751341	0.540405					LSAC-K	Early	5.36 [5.07, 5.66]	<.001	0.01 [-0.05, 0.08]	0.679	0.00505215	0.00197304
	Late	4.52 [4.02, 5.03]	<.001	-0.05 [-0.16, 0.05]	0.326								Late	4.61 [4.17, 5.04]	<.001	0.19 [0.11, 0.28]	<.001
	No diagnosis	4.00 [3.95, 4.05]	<.001	-0.07 [-0.08, -0.06]	<.001								No diagnosis	4.60 [4.56, 4.63]	<.001	0.02 [0.01, 0.02]	0.001
MCS-Males	Early	5.88 [5.24, 6.53]	<.001	-0.05 [-0.10, 0.00]	0.061	0.000100042	<.001					MCS-Males	Early	2.63 [2.16, 3.10]	<.001	0.11 [0.07, 0.15]	<.001	0.000750129	0.00622502
	Late	3.91 [3.17, 4.66]	<.001	0.09 [0.03, 0.15]	0.005								Late	1.31 [0.71, 1.92]	<.001	0.21 [0.15, 0.27]	<.001
	No diagnosis	3.84 [3.75, 3.93]	<.001	-0.08 [-0.08, -0.07]	<.001								No diagnosis	0.93 [0.87, 0.98]	<.001	0.03 [0.03, 0.04]	<.001
ST 9B: Linear models stratified by sex (on the autistic Cohort)						z-test of difference between early and late groups												z-test of difference between early and late groups
Total Difficulties		Intercept		Slope		Intercept	Slope	Notes				Prosocial behaviours		Intercept		Slope		Intercept	Slope	Notes
Cohort		Coefficient [95% confidence intervals]	P	Coefficient [95% confidence intervals]	P	Z-test P	Z-test P					Cohort		Coefficient [95% confidence intervals]	P	Coefficient [95% confidence intervals]	P	Z-test P	Z-test P
MCS	Male(N = 136)	11.67 [10.44 , 12.89]	<.001	0.27 [0.17 , 0.37]	<.001	0.00245312	0.0223443					MCS	Male	6.86 [6.43 , 7.3]	<.001	0.00 [-0.04 , 0.03]	0.832	0.00128488	0.0795887
	Female(N = 52)	7.93 [5.85 , 10.02]	<.001	0.51 [0.33 , 0.69]	<.001								Female	8.26 [7.52 , 8.99]	<.001	-0.06 [-0.13 , 0.00]	0.068
GUI-98'	Male (N = 89)	15.50 [14.00 , 17.01]	<.001	-0.24 [-0.98 , 0.51]	0.535	0.279452	0.399611	variance of sweep3 ttl constrained to1				GUI-98'	Male	7.38 [6.9 , 7.87]	<.001	0.00 [-0.25 , 0.26]	0.988	0.0647686	0.514027
	Female (N = 20)	13.94 [11.56 , 16.33]	<.001	0.50 [-1.05 , 2.05]	0.53								Female	8.24 [7.46 , 9.01]	<.001	-0.23 [-0.87 , 0.41]	0.483
LSAC-B	Male(N = 87)	15.52 [14.76, 16.28]	<.001	0.21 [0.01, 0.41]	0.043	0.875711	0.465803					LSAC-B	Male	6.56 [6.18, 6.95]	<.001	0.02 [-0.08, 0.13]	0.056	0.0438932	0.0842705
	Female(N = 38)	15.63 [14.48, 16.78]	<.001	0.36 [0.01, 0.71]	0.039								Female	7.42 [6.68, 8.16]	<.001	-0.13 [-0.25, 0.00]	0.65
LSAC-K	Male(N = 70)	15.51 [14.69, 16.34]	<.001	0.21 [0.01, 0.40]	0.037	0.848607	0.790575					LSAC-K	Male	6.26 [5.70, 6.82]	<.001	0.03 [-0.07, 0.13]	0.522	0.189568	0.92084
	Female(N = 19)	15.72 [13.74, 17.71]	<.001	0.15 [-0.26, 0.55]	0.474								Female	6.86 [6.17, 7.56]	<.001	0.02 [-0.15, 0.19]	0.779
						z-test of difference between early and late groups												z-test of difference between early and late groups
Emotional symptoms		Intercept		Slope		Intercept	Slope	Notes				Conduct problems		Intercept		Slope		Intercept	Slope	Notes
Cohort		Coefficient [95% confidence intervals]	P	Coefficient [95% confidence intervals]	P	Z-test P	Z-test P					Cohort		Coefficient [95% confidence intervals]	P	Coefficient [95% confidence intervals]	P	Z-test P	Z-test P
MCS	Male	1.39 [1.05 , 1.73]	<.001	0.18 [0.15 , 0.22]	<.001	0.000989082	0.0150539					MCS	Male	2.71 [2.36 , 3.06]	<.001	-0.04 [-0.07 , -0.01]	0.002	0.0322692	0.313257
	Female	0.36 [-0.16 , 0.87]	0.171	0.28 [0.22 , 0.35]	<.001								Female	1.97 [1.39 , 2.55]	<.001	-0.01 [-0.05 , 0.04]	0.745
GUI-98'	Male	3.71 [3.16 , 4.27]	<.001	0.06 [-0.22 , 0.33]	0.673	0.941971	0.564281	variance of latent slope is constrained to 1				GUI-98'	Male	2.61 [2.13 , 3.10]	<.001	-0.36 [-0.6 , -0.12]	0.003	0.261019	0.414169
	Female	3.75 [2.82 , 4.67]	<.001	0.30 [-0.47 , 1.07]	0.443								Female	2.12 [1.43 , 2.82]	<.001	-0.19 [-0.51 , 0.14]	0.256
LSAC-B	Male	2.56 [2.10, 3.03]	<.001	0.25 [0.12, 0.37]	<.001	0.276851	0.638873					LSAC-B	Male	3.01 [2.79, 3.23]	<.001	-0.07 [-0.12, -0.01]	0.017	0.158934	0.434141
	Female	3.07 [2.29, 3.86]	<.001	0.31 [0.09, 0.53]	0.006								Female	3.37 [2.91, 3.82]	<.001	-0.12 [-0.22, -0.01]	0.026
LSAC-K	Male	2.35 [1.99, 2.72]	<.001	0.32 [0.23, 0.42]	<.001	0.454256	0.362094					LSAC-K	Male	3.12 [2.86, 3.38]	<.001	-0.06 [-0.12, 0.00]	0.056	0.691203	0.808283
	Female	2.69 [1.87, 3.50]	<.001	0.40 [0.26, 0.54]	<.001								Female	3.26 [2.61, 3.90]	<.001	-0.08 [-0.23, 0.07]	0.303
						z-test of difference between early and late groups												z-test of difference between early and late groups
Hyperactivity/inattention		Intercept		Slope		Intercept	Slope	Notes				Peer relationship problems		Intercept		Slope		Intercept	Slope	Notes
Cohort		Coefficient [95% confidence intervals]	P	Coefficient [95% confidence intervals]	P	Z-test P	Z-test P					Cohort		Coefficient [95% confidence intervals]	P	Coefficient [95% confidence intervals]	P	Z-test P	Z-test P
MCS	Male	5.13 [4.6 , 5.65]	<.001	0.00 [-0.04 , 0.04]	0.876	0.540704	0.759528					MCS	Male	2.20 [1.82 , 2.58]	<.001	0.14 [0.10 , 0.17]	<.001	0.00534627	0.0795887
	Female	4.84 [4.07 , 5.61]	<.001	-0.01 [-0.07 , 0.04]	0.644								Female	1.13 [0.47 , 1.78]	0.001	0.20 [0.13 , 0.26]	<.001
GUI-98'	Male	5.63 [5.02 , 6.24]	<.001	-0.23 [-0.53 , 0.07]	0.13	0.0890866	0.909375	variance of sweep 1 conduct problems is constrained to 1				GUI-98'	Male	3.57 [3.09 , 4.05]	<.001	0.32 [0.03 , 0.61]	0.03	0.782381	0.611006	variance of sweep 3 Peer Relationship Problems is constrained to 1
	Female	4.40 [3.12 , 5.68]	<.001	-0.19 [-0.82 , 0.43]	0.544								Female	3.42 [2.48 , 4.37]	<.001	0.47 [-0.02 , 0.97]	0.061
LSAC-B	Male	5.00 [4.70, 5.29]	<.001	-0.08 [-0.16, -0.01]	0.034	0.0683813	0.323355					LSAC-B	Male	4.71 [4.49, 4.93]	<.001	0.17 [0.10, 0.23]	<.001	0.734767	0.614117
	Female	4.51 [4.07, 4.95]	<.001	-0.01 [-0.13, 0.11]	0.901								Female	4.64 [4.30, 4.98]	<.001	0.20 [0.10, 0.30]	<.001
LSAC-K	Male	4.67 [4.34, 5.01]	<.001	-0.07 [-0.14, 0.00]	0.055	0.310774	0.369274					LSAC-K	Male	5.10 [4.83, 5.38]	<.001	0.06 [0.00, 0.12]	0.047	0.8128	0.493684
	Female	4.34 [3.81, 4.88]	<.001	-0.15 [-0.31, 0.01]	0.061								Female	5.18 [4.57, 5.78]	<.001	0.11 [-0.03, 0.24]	0.117
ST 9C: ANOVA results comparing diagnosis age stratified and sex stratified LGCM
Total Difficulties												Prosocial Behaviours
Cohort		Df	AIC	BIC	Chisq	Chisq.diff	RMSEA	Df.diff	P			Cohort		Df	AIC	BIC	Chisq	Chisq.diff	RMSEA	Df.diff	P
MCS	Non-stratified	16	7116.58	7152.18	108.388	NA	NA	NA	NA			MCS	Non-stratified	16	4751.5	4787.1	80.6001	NA	NA	NA	NA
	Diagnosis Age Stratified	32	7112.05	7183.25	147.773	39.3849	0.0881716	16	0.00095676				Diagnosis Age Stratified	32	4722.34	4793.54	108.629	28.0286	0.0632365	16	0.0313722
	Sex Stratified	32	7124.66	7195.87	131.435	23.0473	0.0484032	16	0.112475				Sex Stratified	32	4748.2	4819.4	103.355	22.755	0.0473884	16	0.120444
Co-occurring-ADHD-inclusive MCS	Non-stratified	16	9091.3	9129.5	169.738	NA	NA	NA	NA			Co-occurring-ADHD-inclusive MCS	Non-stratified	16	6010.26	6048.45	103.591	NA	NA	NA	NA
	Diagnosis Age Stratified	32	9082.76	9159.15	216.405	46.6667	0.08974	16	<.001				Diagnosis Age Stratified	32	5992.53	6068.92	128.341	24.7496	0.047934	16	0.074363
	Sex Stratified	32	9089.02	9165.41	189.445	19.7067	0.031199	16	0.233723				Sex Stratified	32	6003.96	6080.35	116.822	13.2308	0	16	0.655813
GUI-98'	Non-stratified	2	2104.41	2123.25	3.8215	NA	NA	NA	NA			GUI-98'	Non-stratified	1	1390.31	1411.84	0.0132	NA	NA	NA	NA
	Diagnosis Age Stratified	4	2096.68	2134.35	12.7632	8.9417	0.17845	2	0.01144				Diagnosis Age Stratified	2	1389.94	1433	1.16446	1.15126	0.03725	1	0.28329
	Sex Stratified	4	2114.21	2151.89	6.74029	2.91879	0.06492	2	0.23238				Sex Stratified	2	1398.25	1441.31	0.08807	0.07486	0	1	0.78438
LSAC-B	Non-stratified	16	4072.55	4103.67	31.7689	NA	NA	NA	NA			LSAC-B	Non-stratified	16	2930.35	2961.46	38.5811	NA	NA	NA	NA
	Diagnosis Age Stratified	32	4044.52	4106.74	76.0642	44.2953	0.11894	16	0.00018				Diagnosis Age Stratified	32	2917.38	2979.6	70.3412	31.7601	0.08877	16	0.01074
	Sex Stratified	32	4078.92	4141.15	51.6493	19.8804	0.04405	16	0.22566				Sex Stratified	32	2933.69	2995.91	48.0632	9.48213	0	16	0.89224
LSAC-K	Non-stratified	23	3405.26	3435.12	30.5261	NA	NA	NA	NA			LSAC-K	Non-stratified	23	2464.06	2493.92	51.4819	NA	NA	NA	NA
	Diagnosis Age Stratified	46	3405.09	3464.82	68.9328	38.4068	0.08676	23	0.02303				Diagnosis Age Stratified	46	2468.13	2527.86	82.2533	30.7714	0.06162	23	0.12851
	Sex Stratified	46	3418.98	3478.71	54.3524	23.8263	0.02009	23	0.41348				Sex Stratified	46	2470.54	2530.27	71.7997	20.3178	0	23	0.62267
Emotional Symptoms												Conduct Problems
Cohort		Df	AIC	BIC	Chisq	Chisq.diff	RMSEA	Df.diff	P			Cohort		Df	AIC	BIC	Chisq	Chisq.diff	RMSEA	Df.diff	P
MCS	Non-stratified	16	4784.03	4819.64	95.6855	NA	NA	NA	NA			MCS	Non-stratified	16	4258.03	4293.63	88.5218	NA	NA	NA	NA
	Diagnosis Age Stratified	32	4790.76	4861.96	128.059	32.3739	0.0737797	16	0.00893642				Diagnosis Age Stratified	32	4245.48	4316.68	112.306	23.784	0.05087	16	0.0943299
	Sex Stratified	32	4781.53	4852.73	118.412	22.7266	0.0472888	16	0.121242				Sex Stratified	32	4271.54	4342.75	111.873	23.3507	0.049434	16	0.104676
Co-occurring-ADHD-inclusive MCS	Non-stratified	16	6135.15	6173.35	129.909	NA	NA	NA	NA			Co-occurring-ADHD-inclusive MCS	Non-stratified	16	5590.81	5629.01	128.847	NA	NA	NA	NA
	Diagnosis Age Stratified	32	6141.7	6218.09	162.466	32.5566	0.065938	16	0.008456				Diagnosis Age Stratified	32	5595.18	5671.57	147.092	18.2448	0.02428	16	0.309755
	Sex Stratified	32	6135.58	6211.97	148.733	18.8236	0.02723	16	0.27792				Sex Stratified	32	5600.38	5676.77	143.455	14.6079	0	16	0.553522
GUI-98'	Non-stratified	2	1473.75	1492.59	5.40469	NA	NA	NA	NA			GUI-98'	Non-stratified	1	1314.26	1335.8	0.19692	NA	NA	NA	NA
	Diagnosis Age Stratified	4	1477.07	1514.75	9.6387	4.23401	0.10123	2	0.12039				Diagnosis Age Stratified	2	1315.27	1358.33	9.20181	9.0049	0.271	1	0.00269
	Sex Stratified	4	1479.86	1517.54	9.53895	4.13426	0.09895	2	0.12655				Sex Stratified	2	1311.16	1354.22	0.34052	0.1436	0	1	0.70472
LSAC-B	Non-stratified	16	3299.18	3330.29	55.9826	NA	NA	NA	NA			LSAC-B	Non-stratified	16	2377.29	2408.4	32.1828	NA	NA	NA	NA
	Diagnosis Age Stratified	32	3277.41	3339.63	73.8593	17.8767	0.03063	16	0.33117				Diagnosis Age Stratified	32	2354.79	2417.02	45.4957	13.3129	0	16	0.64976
	Sex Stratified	32	3310.01	3372.23	76.7006	20.718	0.04857	16	0.18961				Sex Stratified	32	2382.69	2444.92	41.3857	9.2029	0	16	0.90482
LSAC-K	Non-stratified	23	2599.52	2629.38	43.9089	NA	NA	NA	NA			LSAC-K	Non-stratified	23	1991.75	2021.61	46.8759	NA	NA	NA	NA
	Diagnosis Age Stratified	46	2592.66	2652.38	87.6236	43.7147	0.1006	23	0.00569				Diagnosis Age Stratified	46	1997.29	2057.02	77.7427	30.8668	0.06199	23	0.1261
	Sex Stratified	46	2607.56	2667.29	63.6362	19.7274	0	23	0.6583				Sex Stratified	46	2002.06	2061.79	67.4615	20.5856	0	23	0.60638
Hyperactivity												Peer Relationship Problems
Cohort		Df	AIC	BIC	Chisq	Chisq.diff	RMSEA	Df.diff	P			Cohort		Df	AIC	BIC	Chisq	Chisq.diff	RMSEA	Df.diff	P
MCS	Non-stratified	16	4999.22	5034.82	93.9948	NA	NA	NA	NA			MCS	Non-stratified	16	4884.58	4920.18	87.6064	NA	NA	NA	NA
	Diagnosis Age Stratified	32	4995	5066.2	126.397	32.4025	0.0738442	16	0.00885948				Diagnosis Age Stratified	32	4882.3	4953.51	128.818	41.2111	0.0915498	16	0.00051679
	Sex Stratified	32	5012.61	5083.82	119.938	25.943	0.0574935	16	0.054836				Sex Stratified	32	4888.08	4959.28	98.3073	10.7009	0	16	0.82756
Co-occurring-ADHD-inclusive MCS	Non-stratified	16	6383.7	6421.89	156.903	NA	NA	NA	NA			Co-occurring-ADHD-inclusive MCS	Non-stratified	16	6190.39	6228.58	111.684	NA	NA	NA	NA
	Diagnosis Age Stratified	32	6361.05	6437.44	185.625	28.7223	0.057801	16	0.025878				Diagnosis Age Stratified	32	6187.64	6264.03	155.066	43.3817	0.084797	16	0.000245
	Sex Stratified	32	6392.27	6468.66	179.91	23.0076	0.042898	16	0.11353				Sex Stratified	32	6192.39	6268.77	123.419	11.7343	0	16	0.762058
GUI-98'	Non-stratified	2	1540.72	1559.56	0.71134	NA	NA	NA	NA			GUI-98'	Non-stratified	2	1457.83	1476.67	5.05129	NA	NA	NA	NA
	Diagnosis Age Stratified	4	1543.93	1581.61	3.27675	2.56542	0.05093	2	0.27729				Diagnosis Age Stratified	4	1452.74	1490.42	6.68851	1.63722	0	2	0.44104
	Sex Stratified	4	1551.09	1588.77	2.45483	1.74349	0	2	0.41822				Sex Stratified	4	1466.82	1504.5	13.1714	8.12008	0.16755	2	0.01725
LSAC-B	Non-stratified	16	2615.22	2646.33	40.2236	NA	NA	NA	NA			LSAC-B	Non-stratified	16	2412.34	2443.46	19.9527	NA	NA	NA	NA
	Diagnosis Age Stratified	32	2612.59	2674.82	58.9626	18.7389	0.03701	16	0.28243				Diagnosis Age Stratified	32	2398.88	2461.11	56.7093	36.7566	0.10187	16	0.00227
	Sex Stratified	32	2630.51	2692.73	52.507	12.2834	0	16	0.72425				Sex Stratified	32	2427.08	2489.3	48.3259	28.3732	0.07865	16	0.02852
LSAC-K	Non-stratified	23	2167.6	2197.47	28.0501	NA	NA	NA	NA			LSAC-K	Non-stratified	23	2141.79	2171.65	42.4029	NA	NA	NA	NA
	Diagnosis Age Stratified	46	2185.92	2245.65	48.1944	20.1443	0	23	0.63319				Diagnosis Age Stratified	46	2144.39	2204.12	73.7181	31.3152	0.06373	23	0.11525
	Sex Stratified	46	2178.98	2238.71	53.6013	25.5512	0.0353	23	0.3225				Sex Stratified	46	2152.86	2212.59	81.3729	38.97	0.08833	23	0.01999

[truncated: 16 more sheets: ST10, ST11, ST12, ST13, ST14, ST15, ST16, ST17, ST18, ST19, ST20, ST21, ST22, ST23, ST24, ST25]
